# Supplementary material for: Commensal-to-pathogen transition: One-single transposon insertion results in two pathoadaptive traits in Escherichia coli -macrophage interaction
Source: Sci Rep. 2017 Jul 3;7:4504. doi: 10.1038/s41598-017-04081-1 (PMC5495878; doi:10.1038/s41598-017-04081-1)
Supplement: Supplementary file 2 — Dataset TableS1, Dataset TableS2, Dataset TableS3, Dataset TableS4,Dataset TableS5,Dataset TableS6 [file 41598_2017_4081_MOESM2_ESM.xlsx]

## Sheet: Cover
Commensal-to-pathogen transition: One-single transposon insertion results in two pathoadaptive traits in Escherichia coli - macrophage interaction.
João T. Proença, Duarte C. Barral and Isabel Gordo
Supplementary Tables S1 to S6

## Sheet: Table S1
Commensal-to-pathogen transition: One-single transposon insertion results in two pathoadaptive traits in Escherichia coli -macrophage interaction. João T. Proença, Duarte C. Barral and Isabel Gordo
Supplementary Table S1 - E. coli Genome 2.0 Array Gene expression comparison of Anc vs. M6 bacteria in the intra-macrophage environment.
Probe set	gene	logFC	AveExpr	t	P.Value	adj.P.Val	obs
1767693_s_at	ECs4463 /// yiaW /// yiaW: hypothetical protein /// hypothetical protein /// inner membrane protein, DUF3302 family	0.547007	12.1405	15.1293	5.44065e-06	0.0237811
1768215_s_at	c1929 /// ECs2105 /// Z2208: hypothetical protein /// hypothetical protein /// hypothetical protein /// B1500	0.477018	10.1127	10.3271	4.94386e-05	0.108048
1763370_s_at	insA: IS1 repressor TnpA	0.353235	13.9256	8.93716	0.000111995	0.163177
1762495_s_at	insB1: IS1 transposase B	0.377213	13.1288	8.24787	0.00017531	0.19157	Not tested, same mRNA as insA
1763445_s_at	bdm /// c1914 /// ECs2085 /// Z2229: biofilm-dependent modulation protein /// biofilm-dependent modulation protein /// biofilm-dependent modulation protein /// biofilm-dependent modulation protein	0.506623	10.2061	7.62965	0.000269548	0.235639
1761703_s_at	ariR /// ymgB: RcsB connector protein for regulation of biofilm and acid-resistance /// hypothetical protein	-0.361398	9.45184	-7.23662	0.000359863	0.26216
1765113_s_at	ECs2146 /// ydeJ /// ydeJ: competence damage-inducible protein A /// competence damage-inducible protein A /// hypothetical protein	0.266775	10.9593	6.56322	0.000609195	0.358594
1764761_s_at	hokA /// Z4982: toxic polypeptide, small /// small toxic polypeptide	-0.237371	10.5759	-6.34856	0.000727037	0.358594	Not tested, none functional gene in K12
1767672_s_at	gatY /// gatY: tagatose-bisphosphate aldolase /// D-tagatose 1,6-bisphosphate aldolase 2, catalytic subunit	-0.292283	12.1316	-6.32703	0.00074024	0.358594
1764533_s_at	ECs3708 /// ygeG /// ygeG: hypothetical protein /// hypothetical protein /// putative chaperone	-0.216414	9.56814	-6.13143	0.000873627	0.358594	we failed to acurate quantify this transcript
1759187_at	ryeA: ncRNA	0.25672	10.1369	5.94671	0.00102542	0.358594
1767838_s_at	ECs2355 /// sodC /// sodC: superoxide dismutase /// superoxide dismutase /// superoxide dismutase, Cu, Zn, periplasmic	0.205064	12.0139	5.83042	0.00113641	0.358594
1765378_s_at	ECs1663 /// ompT /// ompT /// Z1931: outer membrane protease /// DLP12 prophage; outer membrane protease VII (outer membrane protein 3b) /// outer membrane protease /// outer membrane protease	-0.246301	11.4548	-5.75258	0.00121839	0.358594
1760410_at	waaZ: lipopolysaccharide core biosynthesis protein	-0.207707	10.3236	-5.60207	0.00139682	0.358594
1768035_at	yfbL: putative peptidase	-0.203897	10.2967	-5.35843	0.0017527	0.358594
1767646_at	rlmC: 23S rRNA m(5)U747 methyltransferase, SAM-dependent	0.187721	10.8024	5.25471	0.00193477	0.358594
1763226_at	ECs4472: hypothetical protein	-0.25942	11.4262	-5.1645	0.00211076	0.358594
1765253_s_at	ECs5028 /// yjbJ /// yjbJ: stress-response protein /// stress-response protein /// stress-induced protein, UPF0337 family	0.202937	12.583	5.11986	0.00220455	0.358594
1769079_s_at	c1752: hypothetical protein	0.239774	12.3711	5.06808	0.0023193	0.358594
1766429_s_at	ECs4496 /// htrL /// yibB: hypothetical protein /// hypothetical protein /// conserved protein, pfam09612 family	-0.182132	12.1016	-5.0478	0.0023661	0.358594
1766187_s_at	ECs3669 /// ygdI /// ygdI /// Z4126: hypothetical protein /// putative lipoprotein /// lipoprotein ygdI /// hypothetical protein	0.35523	13.4085	5.01568	0.00244241	0.358594
1759339_at	oxyS /// oxyS: miscRNA /// ncRNA	0.272248	10.2242	5.01304	0.00244881	0.358594
1763546_s_at	ECs3562 /// gutM /// gutM: GutM family transcriptional regulator /// DNA-binding transcriptional activator GutM /// DNA-binding transcriptional activator of glucitol operon	0.20155	11.6588	5.01182	0.00245176	0.358594
1764179_s_at	c3379: hypothetical protein	0.336094	13.4551	5.00904	0.00245852	0.358594
1768996_at	yjhC: putative oxidoreductase	-0.175826	12.1734	-4.98233	0.00252462	0.358594
1760752_s_at	rplB /// rplB: 50S ribosomal protein L2 /// 50S ribosomal subunit protein L2	-0.178377	11.2199	-4.98074	0.00252859	0.358594
1766745_s_at	ecnB /// ecnB /// ECs5586: entericidin B /// entericidin B membrane lipoprotein /// entericidin B membrane lipoprotein	0.268016	11.2964	4.96113	0.0025785	0.358594
1763887_s_at	ECs0244 /// ydcD /// Z0274: hypothetical protein /// hypothetical protein /// hypothetical protein	-0.204358	11.2182	-4.9258	0.00267121	0.358594
1765471_s_at	ECs1613: Ren protein	-0.22655	12.0337	-4.8812	0.0027937	0.358594
1761055_s_at	ECs2136 /// marC /// marC /// ydeB: multiple drug resistance protein MarC /// inner membrane protein, UPF0056 family /// multiple drug resistance protein MarC /// multiple drug resistance protein MarC	0.189194	11.823	4.82508	0.00295699	0.358594
1768362_s_at	ECs2104 /// ydeO /// ydeO /// Z2209: transcriptional regulator YdeO /// UV-inducible global regulator, EvgA-, GadE-dependent /// transcriptional regulator YdeO /// transcriptional regulator YdeO	0.283371	12.4443	4.82493	0.00295744	0.358594
1762818_s_at	ECs5110 /// yjdK: hypothetical protein /// hypothetical protein	-0.187751	10.1521	-4.82361	0.0029614	0.358594
1765417_s_at	ECs3999 /// tdcR: TdcR family transcriptional regulator /// DNA-binding transcriptional activator TdcR	-0.217733	8.29318	-4.8152	0.00298685	0.358594
1765015_at	waaU: lipopolysaccharide core biosynthesis	-0.172805	11.9192	-4.73426	0.00324465	0.358594
1763783_s_at	ECs5026 /// lexA /// lexA: LexA repressor /// LexA repressor /// DNA-binding transcriptional repressor of SOS regulon	-0.227172	11.4748	-4.70087	0.00335826	0.358594
1767921_s_at	ECs0106 /// yacF /// zapD: hypothetical protein /// hypothetical protein /// FtsZ stabilizer	0.16982	10.9546	4.65186	0.00353329	0.358594
1763146_s_at	ECs1672 /// pliG /// ycgK: hypothetical protein /// hypothetical protein /// hypothetical protein	-0.170075	12.6106	-4.6516	0.00353424	0.358594
1760561_s_at	mltB /// mltB: membrane-bound lytic murein transglycosylase B /// murein hydrolase B	0.177409	12.5506	4.64398	0.00356239	0.358594
1762057_at	yigF: putative inner membrane protein	-0.193314	11.0695	-4.63009	0.00361433	0.358594
1762454_s_at	rplW /// rplW: 50S ribosomal protein L23 /// 50S ribosomal subunit protein L23	-0.179044	11.641	-4.62866	0.00361973	0.358594
1763089_s_at	ssrS /// ssrS: miscRNA /// ncRNA	0.401706	11.6165	4.62628	0.00362871	0.358594
1761799_s_at	ECs4001 /// yhaC: hypothetical protein /// hypothetical protein	-0.188922	11.2637	-4.60072	0.00372699	0.358594
1762592_s_at	ECs2067 /// yddE /// yddE: hypothetical protein /// hypothetical protein /// conserved predicted enzyme, PhzC-PhzF family	0.173373	12.249	4.50077	0.00414115	0.358594
1765054_s_at	ECs2076 /// yddL /// Z2239: outer membrane porin protein /// pseudo /// porin	0.182766	11.763	4.49412	0.00417052	0.358594
1762254_s_at	ECs4470 /// yibJ /// yibJ: rhsA core protein with extension /// hypothetical protein /// pseudo	-0.172425	11.4244	-4.47778	0.00424363	0.358594
1762533_s_at	ECs5077 /// phnN: ribose 1,5-bisphosphokinase /// ribose 1,5-bisphosphokinase	0.156993	10.4839	4.47124	0.00427328	0.358594
1761189_s_at	fliM /// fliM: flagellar motor switch protein FliM /// flagellar motor switching and energizing component	0.178299	11.6406	4.45861	0.00433123	0.358594
1760558_s_at	ECs0575 /// ybbY /// ybbY: purine permease YbbY /// purine permease YbbY /// putative uracil/xanthine transporter	-0.174278	12.1159	-4.44283	0.00440489	0.358594
1759179_s_at	ECs1856 /// osmB: lipoprotein /// lipoprotein	0.378826	12.3194	4.44239	0.00440697	0.358594
1763692_s_at	lar /// ralR: restriction alleviation and modification protein /// Rac prophage; restriction alleviation protein	-0.189612	10.9636	-4.3978	0.004623	0.358594
1761274_at	mcaS: ncRNA	0.171865	10.3583	4.39589	0.00463253	0.358594
1760166_s_at	c4088: hypothetical protein	-0.179996	11.3318	-4.39573	0.0046333	0.358594
1767821_s_at	rplE /// rplE: 50S ribosomal protein L5 /// 50S ribosomal subunit protein L5	-0.160721	10.5974	-4.36767	0.00477571	0.358594
1766239_s_at	ECs4760 /// ysgA /// Z5352: hypothetical protein /// putative hydrolase /// hypothetical protein	0.198704	10.8479	4.35942	0.00481847	0.358594
1759533_at	yfeW: penicillin binding protein PBP4B; weak DD-carboxypeptidase activity	0.162884	11.6489	4.35466	0.0048434	0.358594
1767981_s_at	ECs1012 /// ompF /// ompF: outer membrane protein F /// outer membrane protein F /// outer membrane porin 1a (Ia;b;F)	-0.156921	12.5661	-4.3542	0.00484577	0.358594
1766645_s_at	yicI /// yicI: putative alpha-glucosidase /// alpha-xylosidase YicI	0.152741	10.0777	4.33606	0.00494203	0.358594
1761368_at	yfdS: CPS-53 (KpLE1) prophage; putative protein	-0.182494	12.7872	-4.31075	0.00507988	0.358594
1764196_s_at	ECs3138 /// yfaZ /// Z3508: hypothetical protein /// outer membrane protein, possible porin /// hypothetical protein	-0.155358	11.0024	-4.27076	0.00530667	0.358594
1759269_at	ykfF: CP4-6 prophage; putative protein	0.200844	11.8234	4.26391	0.00534663	0.358594
1769139_s_at	ECs0560 /// ylbH /// Z0651: protein RhsD /// pseudo /// hypothetical protein	-0.15551	12.5061	-4.2541	0.00540448	0.358594
1759086_s_at	ECs3712 /// Z4176: hypothetical protein /// 2-component transcriptional regulator	-0.183848	12.0977	-4.24164	0.00547899	0.358594
1759509_s_at	ECs3888 /// Z4357: hypothetical protein /// hypothetical protein	0.175188	10.9373	4.2406	0.00548522	0.358594
1760437_s_at	c4168: hypothetical protein	0.1543	13.4237	4.23919	0.00549373	0.358594
1768410_s_at	ECs0730 /// ybfC: hypothetical protein /// hypothetical protein	-0.15078	12.5745	-4.22685	0.0055689	0.358594
1759782_s_at	c5428 /// ECs5312 /// yjiX: hypothetical protein /// hypothetical protein /// hypothetical protein	0.157615	12.306	4.22627	0.00557243	0.358594
1763430_s_at	rpmG /// rpmG: 50S ribosomal protein L33 /// 50S ribosomal subunit protein L33	-0.148583	12.262	-4.20908	0.00567912	0.358594
1761353_at	intB: pseudo	-0.152002	12.3041	-4.20824	0.00568434	0.358594
1768740_s_at	ECs2519 /// yoaC /// yoaC /// Z2853: hypothetical protein /// conserved protein, DUF1889 family /// hypothetical protein /// hypothetical protein	-0.179991	11.5824	-4.1725	0.00591379	0.358594
1763435_s_at	ECs3805 /// yggD /// yggD: DNA-binding transcriptional regulator /// DNA-binding transcriptional regulator /// putative DNA-binding transcriptional regulator	0.158321	11.05	4.14727	0.00608197	0.358594
1760695_at	yqiI: hypothetical protein	-0.16428	12.537	-4.12898	0.00620723	0.358594
1762671_s_at	ECs0154 /// fhuA: ferrichrome outer membrane transporter /// ferrichrome outer membrane transporter	0.164113	11.2194	4.09979	0.00641323	0.358594
1762309_s_at	treR /// treR: trehalose repressor /// DNA-binding transcriptional repressor	0.145455	11.8063	4.07129	0.00662176	0.358594
1768498_s_at	ECs4397 /// gadA /// gadA /// gadA: glutamate decarboxylase /// glutamate decarboxylase /// glutamate decarboxylase A, PLP-dependent /// glutamate decarboxylase alpha	-0.144072	10.3149	-4.06304	0.00668353	0.358594
1768937_at	ompC: outer membrane porin protein C	-0.175905	12.5764	-4.06089	0.00669973	0.358594
1767674_s_at	fis /// fis /// fis: Fis family transcriptional regulator /// DNA-binding protein Fis /// global DNA-binding transcriptional dual regulator	-0.193524	12.046	-4.05651	0.00673291	0.358594
1767680_at	gcvB: ncRNA	0.18479	11.8961	4.0233	0.00699032	0.358594
1764945_s_at	uhpA /// uhpA: DNA-binding response regulator in two-component regulatory system wtih UhpB /// DNA-binding transcriptional activator UhpA	0.146539	11.7904	4.01366	0.00706708	0.358594
1763941_s_at	c0689 /// ECs0640 /// ybdM: hypothetical protein /// hypothetical protein /// hypothetical protein	-0.164167	11.8438	-4.01017	0.00709509	0.358594
1766302_s_at	ECs0926 /// ybjK /// ybjK /// Z1073: DeoR family transcriptional regulator /// putative DNA-binding transcriptional regulator /// hypothetical protein /// DEOR-type transcriptional regulator	-0.144923	10.7113	-4.00572	0.00713098	0.358594
1760523_s_at	ECs3759 /// ygfT /// ygfT: oxidoreductase Fe-S binding subunit /// oxidoreductase Fe-S binding subunit /// fused predicted oxidoreductase: Fe-S subunit/nucleotide-binding subunit	0.167054	11.8095	4.00312	0.00715205	0.358594
1759428_s_at	dsbE /// dsbE /// dsbE /// ECs3084: disulfide oxidoreductase /// periplasmic thioredoxin of cytochrome c-type biogenesis /// Thiol:disulfide interchange protein dsbE /// DsbE	0.145735	11.104	3.99448	0.00722262	0.358594
1761146_s_at	livG /// livG: leucine/isoleucine/valine transporter subunit /// leucine/isoleucine/valine transporter ATP-binding subunit	0.139152	12.1046	3.98394	0.00730971	0.358594
1766378_s_at	c2757: hypothetical protein	-0.155161	12.2677	-3.98038	0.00733942	0.358594
1769000_s_at	c2180 /// ECs2484 /// ydjK /// ydjK /// Z2813: hypothetical protein /// transporter /// putative transporter /// metabolite transporter /// transporter	0.172162	12.177	3.97902	0.00735079	0.358594
1768003_s_at	ECs2707 /// yedW /// yedW: transcriptional regulatory protein YedW /// transcriptional regulatory protein YedW /// putative DNA-binding response regulator in two-component system with YedV	-0.157035	12.3775	-3.97331	0.00739872	0.358594
1768833_s_at	c4086: hypothetical protein	-0.142649	11.3969	-3.96849	0.00743949	0.358594
1759497_s_at	c1862 /// ECs2042 /// hicB /// Z2281: hypothetical protein /// hypothetical protein /// antitoxin for the HicAB toxin-antitoxin system /// hypothetical protein	-0.145932	10.4054	-3.96666	0.00745509	0.358594
1760461_s_at	c0828: hypothetical protein	0.307981	11.9331	3.95768	0.00753191	0.358594
1768444_s_at	ECs3042 /// mglB /// mglB /// mglB: galactose-binding transport protein /// galactose-binding transport protein; receptor for galactose taxis /// methyl-galactoside transporter subunit /// D-galactose-binding periplasmic protein	-0.168215	11.7962	-3.94943	0.0076032	0.358594
1768159_at	waaY: lipopolysaccharide core biosynthesis protein	-0.262377	11.6354	-3.94222	0.00766622	0.358594
1760072_at	yhhH: hypothetical protein	-0.140178	11.1487	-3.9178	0.00788383	0.358594
1764969_s_at	ECs1743 /// oppA /// oppA /// oppA: oligopeptide transport periplasmic binding protein /// oligopeptide transport; periplasmic binding protein /// oligopeptide transporter subunit /// periplasmic oligopeptide-binding protein	-0.233324	11.2068	-3.9019	0.00802927	0.358594
1764966_at	MG1655_b2649	-0.144288	10.6441	-3.89291	0.00811286	0.358594
1765561_s_at	rplI /// rplI: 50S ribosomal protein L9 /// 50S ribosomal subunit protein L9	0.183084	9.60731	3.88865	0.00815271	0.358594
1764894_s_at	groES /// groS: co-chaperonin GroES /// Cpn10 chaperonin GroES, small subunit of GroESL	-0.140358	11.5077	-3.88083	0.00822666	0.358594
1767068_s_at	ECs3127 /// glpB /// glpB: anaerobic glycerol-3-phosphate dehydrogenase subunit B /// anaerobic glycerol-3-phosphate dehydrogenase subunit B /// sn-glycerol-3-phosphate dehydrogenase (anaerobic), membrane anchor subunit	0.146922	11.4776	3.87591	0.00827349	0.358594
1760483_at	narG: nitrate reductase 1, alpha subunit	0.144135	12.1344	3.87487	0.00828337	0.358594
1768475_s_at	ECs0729 /// ECs4470 /// ECs4864 /// rhsA /// rhsA /// rhsB /// rhsC /// rhsC /// Z5487: protein RhsC /// rhsA core protein with extension /// protein RhsH /// rhsA protein in rhs element /// rhsA element core protein RshA /// rhsB element core protein RshB /// rhsC protein in rhs element, interrupted /// rhsC element core protein RshC /// hypothetical protein	0.240669	10.9338	3.8736	0.0082956	0.358594
1760891_s_at	ECs2080 /// fdnI /// fdnI: formate dehydrogenase-N subunit gamma /// formate dehydrogenase-N subunit gamma /// formate dehydrogenase-N, cytochrome B556 (gamma) subunit, nitrate-inducible	0.191945	11.4238	3.86739	0.0083553	0.358594
1762274_s_at	ECs4848 /// uspD /// yiiT: universal stress protein UspD /// stress-induced protein /// universal stress protein UspD	-0.152693	11.2893	-3.85744	0.008452	0.358594
1768757_s_at	ECs2429 /// pfkB /// pfkB: 6-phosphofructokinase /// 6-phosphofructokinase /// 6-phosphofructokinase II	-0.145181	10.5693	-3.85571	0.00846897	0.358594
1763025_s_at	ECs5345 /// smp /// ytjB /// Z5988: unknown domain/lipoate-protein ligase A fusion protein /// hypothetical protein /// conserved membrane protein /// hypothetical protein	0.137816	11.9829	3.84797	0.00854521	0.358594
1761896_s_at	mglC /// mglC: beta-methylgalactoside transporter inner membrane protein /// methyl-galactoside transporter subunit	-0.134166	12.7051	-3.83373	0.00868759	0.358594
1768661_s_at	c2482 /// ECs2792 /// yoeA /// Z3159: outer membrane receptor for iron compound or colicin /// hypothetical protein /// pseudo /// outer membrane receptor for iron compound or colicin	-0.138613	11.1632	-3.82405	0.00878589	0.358594
1764122_s_at	Z1687: hypothetical protein	-0.174277	11.2546	-3.81361	0.00889321	0.358594
1766754_s_at	ECs3567 /// norW /// ygbD: nitric oxide reductase /// NADH:flavorubredoxin oxidoreductase /// nitric oxide reductase	0.169981	11.5165	3.80771	0.00895454	0.358594
1768951_s_at	mepA /// mepA: penicillin-insensitive murein endopeptidase /// murein DD-endopeptidase	0.142805	10.6475	3.80751	0.00895661	0.358594
1763111_s_at	ECs4702 /// ilvG /// ilvG: acetolactate synthase 2 catalytic subunit /// acetolactate synthase 2 catalytic subunit /// pseudo	0.136113	12.358	3.80735	0.00895833	0.358594
1768348_s_at	ECs4894 /// fabR /// yijC: DNA-binding transcriptional repressor FabR /// DNA-binding transcriptional repressor /// DNA-binding transcriptional repressor FabR	-0.172301	10.9122	-3.79096	0.00913127	0.358594
1759073_at	stfP: e14 prophage; putative protein	0.429505	8.10028	3.78178	0.00922971	0.358594
1760246_s_at	bcsB /// ECs4412 /// yhjN: regulator of cellulose synthase, cyclic di-GMP binding /// cellulose synthase regulator protein /// cellulose synthase regulator protein	0.135611	10.8979	3.77918	0.00925779	0.358594
1767880_s_at	c2964: hypothetical protein	0.150358	11.0304	3.75849	0.00948486	0.358594
1762979_s_at	lysS /// lysU: lysyl-tRNA synthetase /// lysine tRNA synthetase, inducible	-0.157988	11.9884	-3.75576	0.00951533	0.358594
1760377_s_at	srlR /// srlR: DNA-bindng transcriptional repressor /// DNA-binding transcriptional repressor SrlR	0.180606	9.85529	3.7503	0.0095765	0.358594
1765802_s_at	ECs4029 /// yraN /// yraN: hypothetical protein /// hypothetical protein /// conserved protein, UPF0102 family	0.153383	11.8007	3.74108	0.00968079	0.358594
1763785_s_at	c3915: hypothetical protein	0.190825	11.4151	3.73752	0.00972143	0.358594
1764960_at	ryfA: ncRNA	0.130528	11.5694	3.73628	0.00973563	0.358594
1765133_s_at	cspH /// cspH /// cspH /// ECs1144: cold shock-like protein /// stress protein, member of the CspA-family /// cold shock-like protein cspH /// cold shock-like protein	-0.159677	11.4449	-3.72756	0.00983601	0.358594
1759276_s_at	ECs3714 /// ygeN /// Z4179: hypothetical protein /// pseudo /// hypothetical protein	-0.184054	10.5686	-3.72148	0.00990674	0.358594
1768978_s_at	c0583: hypothetical protein	-0.137626	11.3839	-3.71953	0.00992952	0.358594
1762851_s_at	ECs2459 /// ynjA: hypothetical protein /// hypothetical protein	0.159401	10.9988	3.70358	0.0101182	0.358594
1765008_at	eutL: putative carboxysome structural protein with predicted role in ethanolamine utilization	0.201054	11.5381	3.70224	0.0101342	0.358594
1769197_s_at	ECs4042 /// mtr /// mtr: tryptophan permease /// tryptophan permease /// tryptophan transporter of high affinity	0.131711	12.7686	3.69901	0.0101729	0.358594
1762759_at	ynjB: hypothetical protein	0.192509	11.473	3.67878	0.0104195	0.363816
1761856_s_at	rpsS /// rpsS: 30S ribosomal protein S19 /// 30S ribosomal subunit protein S19	-0.163414	11.338	-3.66414	0.010602	0.363816
1765061_s_at	ECs3898 /// yqhG: hypothetical protein /// hypothetical protein	0.128049	11.8658	3.65769	0.0106835	0.363816
1764939_at	sgcA: KpLE2 phage-like element; predicted phosphotransferase enzyme IIA component	0.181549	11.2699	3.64746	0.0108142	0.363816
1766208_s_at	ECs1876 /// puuR /// ycjC: DNA-binding transcriptional repressor PuuR /// DNA-binding transcriptional repressor for the puu divergon /// DNA-binding transcriptional repressor PuuR	0.149529	11.4767	3.64072	0.0109014	0.363816
1768123_s_at	ilvY /// ilvY: DNA-binding transcriptional dual regulator /// DNA-binding transcriptional regulator IlvY	0.128788	12.1895	3.63463	0.0109808	0.363816
1763554_s_at	ECs3316 /// eutJ /// eutJ /// eutJ: EutJ /// hypothetical protein /// putative chaperonin, ethanolamine utilization protein /// ethanolamine utilization protein EutJ	0.199005	10.6968	3.63252	0.0110084	0.363816
1764274_s_at	ECs1422 /// ymdA /// Z1678: hypothetical protein /// hypothetical protein /// hypothetical protein	-0.144499	11.8442	-3.63236	0.0110105	0.363816
1759546_s_at	ECs2316 /// tus /// tus: DNA replication terminus site-binding protein /// DNA replication terminus site-binding protein /// inhibitor of replication at Ter, DNA-binding protein	0.13019	12.3882	3.61657	0.01122	0.363816
1768203_s_at	c2041: hypothetical protein	0.130342	11.2879	3.61156	0.0112873	0.363816
1762610_s_at	c0006: hypothetical protein	-0.127779	10.9561	-3.60956	0.0113143	0.363816
1761920_s_at	c3983: hypothetical protein	-0.147771	11.6564	-3.60075	0.0114343	0.363816
1762331_s_at	acrD /// ECs3332: aminoglycoside/multidrug efflux system /// aminoglycoside/multidrug efflux system	0.14442	11.4864	3.5914	0.0115631	0.363816
1762768_s_at	ECs4162 /// rpsK /// rpsK: 30S ribosomal protein S11 /// 30S ribosomal protein S11 /// 30S ribosomal subunit protein S11	-0.127365	12.035	-3.58864	0.0116014	0.363816
1768954_s_at	ECs1010 /// ycbL /// ycbL: hypothetical protein /// hypothetical protein /// putative metal-binding enzyme	0.146896	11.3984	3.58539	0.0116468	0.363816
1761418_s_at	ompN /// ompN /// Z2334: outer membrane pore protein N, non-specific /// outer membrane protein N /// hypothetical protein	-0.154642	12.0856	-3.58038	0.0117169	0.363816
1760640_at	SAKAI_ECs0702	0.206237	10.6198	3.57903	0.011736	0.363816
1761244_s_at	rplV /// rplV: 50S ribosomal protein L22 /// 50S ribosomal subunit protein L22	-0.129047	10.8305	-3.57312	0.0118196	0.363826
1764188_s_at	ECs0639 /// ybdL /// ybdL: aminotransferase /// aminotransferase /// methionine aminotransferase, PLP-dependent	-0.127528	10.9688	-3.55177	0.0121271	0.364594
1763030_s_at	ECs1297 /// ymdE /// Z1557: hypothetical protein /// pseudo /// hypothetical protein	-0.209236	10.8851	-3.54665	0.012202	0.364594
1768999_at	xapA: purine nucleoside phosphorylase II	-0.129948	10.6099	-3.5432	0.012253	0.364594
1762034_s_at	bcsQ /// ECs4414 /// yhjQ /// Z4950m: pseudo /// hypothetical protein /// cell division protein /// cell division protein	0.162131	11.2647	3.54282	0.0122586	0.364594
1768518_s_at	groEL /// groL: molecular chaperone GroEL /// Cpn60 chaperonin GroEL, large subunit of GroESL	-0.128731	11.5673	-3.53669	0.0123496	0.364594
1762766_s_at	iraD /// iraD: DNA replication/recombination/repair protein /// RpoS stabilzer after DNA damage, anti-RssB factor	0.26834	11.2901	3.53601	0.0123598	0.364594
1767487_s_at	ECs4212 /// fic /// fic: cell filamentation protein Fic /// cell filamentation protein Fic /// stationary-phase adenosine monophosphate-protein transferase domain protein	-0.136895	12.101	-3.52825	0.0124761	0.364594
1760474_at	yfjW: CP4-57 prophage; predicted inner membrane protein	-0.12507	11.9392	-3.51175	0.0127276	0.364594
1765792_s_at	ECs2857 /// wcaG /// wcaG /// wcaG: GDP-fucose synthetase chain A /// nucleotide di-P-sugar epimerase or dehydratase /// bifunctional GDP-fucose synthetase: GDP-4-dehydro-6-deoxy-D-mannose epimerase/ GDP-4-dehydro-6-L-deoxygalactose reductase /// GDP-4-keto-6-L-galactose reductase	0.124075	11.5238	3.50872	0.0127744	0.364594
1759170_s_at	ECs5237 /// pepA /// pepA: leucyl aminopeptidase /// leucyl aminopeptidase /// multifunctional aminopeptidase A: a cyteinylglycinase, transcription regulator and site-specific recombination factor	0.124374	9.98805	3.50647	0.0128093	0.364594
1765763_at	ypjC: pseudo	-0.144781	10.7561	-3.49311	0.0130185	0.364594
1767588_s_at	Z0654: hypothetical protein	-0.180623	10.9382	-3.49252	0.0130279	0.364594
1767669_s_at	glnE /// glnE: fused deadenylyltransferase/adenylyltransferase for glutamine synthetase /// bifunctional glutamine-synthetase adenylyltransferase/deadenyltransferase	0.126657	10.7351	3.49152	0.0130436	0.364594
1768134_s_at	ECs5109 /// yjdJ /// yjdJ: hypothetical protein /// hypothetical protein /// putative acyltransferase with acyl-CoA N-acyltransferase domain	-0.179532	12.224	-3.49093	0.0130531	0.364594
1760295_s_at	sppA /// sppA: protease IV (signal peptide peptidase) /// protease 4	0.286938	10.9057	3.47762	0.0132658	0.364594
1768601_s_at	ECs1868 /// sapD /// sapD /// sapD: peptide ABC transporter ATP-binding protein /// peptide ABC transporter ATP-binding protein /// antimicrobial peptide transport ABC system ATP-binding protein /// peptide transport system ATP-binding protein sapD	0.122588	12.3651	3.46771	0.0134267	0.364594
1759135_s_at	ECs3965 /// higB /// ygjN: hypothetical protein /// mRNA interferase toxin of the HigB-HigA toxin-antitoxin system /// hypothetical protein	0.211276	11.2985	3.46362	0.0134938	0.364594
1763011_at	yjhE: pseudo	-0.174763	11.394	-3.46337	0.013498	0.364594
1766801_at	yfjJ: CP4-57 prophage; putative protein	-0.130527	10.6987	-3.45826	0.0135822	0.364594
1766070_s_at	c0273 /// c1282 /// c2529 /// c3671 /// c4573 /// c5152 /// ECs1403 /// ECs2803 /// yeeS /// Z1217 /// Z1657: radC-like protein yeeS /// radC-like protein yeeS /// radC-like protein yeeS /// radC-like protein yeeS /// radC-like protein yeeS /// radC-like protein yeeS /// DNA repair protein /// DNA repair protein /// CP4-44 prophage; predicted DNA repair protein /// RadC family DNA repair protein …	0.125339	10.7571	3.45611	0.013618	0.364594
1763298_s_at	ECs3826 /// yggS /// yggS: hypothetical protein /// hypothetical protein /// putative enzyme, binds pyridoxal 5'-phosphate	-0.161604	10.6053	-3.45326	0.0136653	0.364594
1765667_s_at	ECs3284 /// zipA /// zipA: cell division protein ZipA /// cell division protein ZipA /// FtsZ stabilizer	0.12268	10.45	3.45241	0.0136796	0.364594
1759173_s_at	ECs3291 /// yfeK: hypothetical protein /// hypothetical protein	0.284121	9.17049	3.44354	0.0138284	0.365523
1762442_s_at	dedD /// dedD /// ECs3198: hypothetical protein /// membrane-anchored periplasmic protein involved in septation /// hypothetical protein	0.122206	12.3691	3.43943	0.0138981	0.365523
1764124_s_at	ECs2515 /// yeaY /// yeaY /// Z2849: outer membrane protein /// lipoprotein, RpoE-regulated, fucntion unknown /// lipoprotein yeaY /// hypothetical protein	0.129198	11.7584	3.43548	0.0139653	0.365523
1761236_s_at	ECs5055 /// nrfD /// nrfD /// nrfD: hypothetical protein /// formate-dependent nitrate reductase complex; transmembrane protein /// formate-dependent nitrite reductase, membrane subunit /// NrfD protein	0.151569	11.8878	3.41568	0.0143079	0.368205
1768827_s_at	ECs0974 /// lrp /// lrp: leucine-responsive transcriptional regulator /// leucine-responsive transcriptional regulator /// DNA-binding transcriptional dual regulator, leucine-binding	-0.15025	11.4036	-3.4145	0.0143286	0.368205
1765041_s_at	ECs1901 /// ycjF /// ycjF: hypothetical protein /// hypothetical protein /// inner membrane protein, UPF0283 family	0.17926	9.62585	3.4124	0.0143656	0.368205
1760438_s_at	ECs2295 /// ynfG /// ynfG /// Z2577: oxidoreductase Fe-S subunit /// oxidoreductase, Fe-S subunit /// anaerobic dimethyl sulfoxide reductase chain ynfG /// oxidoreductase, Fe-S subunit	0.118068	11.3235	3.38069	0.0149363	0.368205
1766911_s_at	ECs2415 /// nlpC /// nlpC /// nlpC: lipoprotein /// lipoprotein /// putative peptidase, C40 clan, lipoprotein /// lipoprotein NlpC	0.133108	11.829	3.37266	0.0150847	0.368205
1766690_s_at	cspE /// cspE: cold shock protein CspE /// DNA-binding transcriptional repressor	0.129943	11.4693	3.36158	0.0152922	0.368205
1763996_s_at	ECs2069 /// narW /// narW: cryptic nitrate reductase 2 subunit delta /// cryptic nitrate reductase 2 subunit delta /// nitrate reductase 2 (NRZ), delta subunit (assembly subunit)	0.398247	10.7961	3.34926	0.0155266	0.368205
1762390_s_at	eutA: reactivating factor for ethanolamine ammonia lyase	0.144662	10.1611	3.34493	0.0156099	0.368205
1760946_s_at	anmK: anhydro-N-acetylmuramic acid kinase	0.153541	11.6998	3.34349	0.0156378	0.368205
1761917_s_at	rplD /// rplD: 50S ribosomal protein L4 /// 50S ribosomal subunit protein L4	-0.127857	11.3684	-3.34265	0.015654	0.368205
1762566_s_at	ECs2039 /// ydcP /// ydcP /// ydcP: collagenase /// collagenase /// putative peptidase /// protease ydcP	0.137106	10.6648	3.34191	0.0156684	0.368205
1768008_at	panB: 3-methyl-2-oxobutanoate hydroxymethyltransferase	-0.120192	10.3826	-3.33344	0.0158335	0.368205
1766765_s_at	nikB /// nikB: nickel transporter subunit /// nickel transporter permease NikB	0.285477	10.8617	3.3329	0.015844	0.368205
1763723_s_at	ECs0158 /// hemL /// hemL: glutamate-1-semialdehyde aminotransferase /// glutamate-1-semialdehyde aminotransferase /// glutamate-1-semialdehyde aminotransferase (aminomutase)	0.130831	10.4811	3.33212	0.0158594	0.368205
1761613_s_at	ECs3712 /// ygeK: hypothetical protein /// pseudo	-0.177249	11.0021	-3.32629	0.0159743	0.368205
1764285_s_at	tas /// tas /// tas: aldo/keto reductase /// putative oxidoreductase, NADP(H)-dependent aldo-keto reductase; suppresses tyrosine requirement of tyrA14 O6 strain /// aldo-keto reductase	0.127453	10.8786	3.32509	0.0159981	0.368205
1766016_s_at	ECs1627 /// ybcW /// Z1880: hypothetical protein /// DLP12 prophage; putative protein /// hypothetical protein	-0.116584	11.3581	-3.3245	0.0160098	0.368205
1765363_s_at	c1657 /// dhaL /// ECs1704 /// Z1970: dihydroxyacetone kinase subunit DhaL /// dihydroxyacetone kinase, C-terminal domain /// dihydroxyacetone kinase subunit DhaL /// dihydroxyacetone kinase subunit DhaL	0.160699	10.7206	3.32365	0.0160266	0.368205
1760228_s_at	ECs1997 /// uspF /// ynaF: filament protein /// stress-induced protein, ATP-binding protein /// hypothetical protein	-0.121079	11.4701	-3.31945	0.0161103	0.368205
1765163_s_at	hemA /// hemA: glutamyl-tRNA reductase /// glutamyl tRNA reductase	0.139874	10.4812	3.31908	0.0161177	0.368205
1767226_s_at	ECs5575 /// thiS /// thiS: sulfur carrier protein ThiS /// sulfur carrier protein ThiS /// immediate sulfur donor in thiazole formation	0.164861	11.2553	3.31385	0.0162227	0.368205
1761662_s_at	yhbU /// yhbU: putative peptidase (collagenase-like) /// protease yhbU	0.116967	9.2597	3.30768	0.0163474	0.368205
1761540_s_at	arcA /// arcA /// ECs5359: two-component response regulator /// DNA-binding response regulator in two-component regulatory system with ArcB or CpxA /// two-component response regulator	-0.115514	11.9437	-3.30361	0.0164304	0.368205
1765067_s_at	rpsC /// rpsC: 30S ribosomal protein S3 /// 30S ribosomal subunit protein S3	-0.15315	10.3542	-3.3006	0.0164918	0.368205
1764096_s_at	c5136 /// yjdO /// Z5731: hypothetical protein /// hypothetical protein /// hypothetical protein	-0.140582	9.11241	-3.29262	0.0166564	0.368205
1763091_s_at	nirD /// nirD: nitrite reductase small subunit /// nitrite reductase, NAD(P)H-binding, small subunit	0.128459	10.0885	3.29154	0.0166787	0.368205
1769100_s_at	ECs5108 /// yjdI: hypothetical protein /// hypothetical protein	-0.130836	12.4454	-3.28593	0.0167956	0.368205
1763517_s_at	gor /// gor: glutathione oxidoreductase /// glutathione reductase	0.167815	11.6446	3.28405	0.0168351	0.368205
1767205_s_at	ECs4484 /// trmL /// yibK: tRNA/rRNA methyltransferase YibK /// tRNA Leu mC34,mU34 2'-O-methyltransferase, SAM-dependent /// tRNA/rRNA methyltransferase YibK	0.151569	11.5725	3.28372	0.016842	0.368205
1761589_s_at	ECs5036 /// tyrB /// tyrB: aromatic amino acid aminotransferase /// aromatic amino acid aminotransferase /// tyrosine aminotransferase, tyrosine-repressible, PLP-dependent	-0.12555	10.9499	-3.27328	0.0170626	0.368205
1764077_s_at	ECs4395 /// gadW /// yhiW: AraC family transcriptional regulator /// transcriptional activator of gadA and gadBC; repressor of gadX /// AraC family transcriptional regulator	-0.146434	11.7534	-3.2726	0.017077	0.368205
1760159_s_at	ECs0913 /// yliF /// yliF /// Z1058: hypothetical protein /// putative membrane-anchored diguanylate cyclase /// membrane protein yliF /// hypothetical protein	-0.125299	11.8254	-3.2723	0.0170834	0.368205
1765355_at	MG1655_b0816	-0.14122	10.7363	-3.26787	0.0171782	0.368205
1766498_at	yfjH: CP4-57 prophage; putative protein	-0.115819	12.5021	-3.26709	0.0171949	0.368205
1762664_s_at	ECs4601 /// yicO /// yicO /// Z5154: hypothetical protein /// putative adenine permease /// hypothetical protein /// hypothetical protein	-0.136371	10.6642	-3.2657	0.0172247	0.368205
1769115_s_at	fabG /// fabG: 3-ketoacyl-ACP reductase /// 3-oxoacyl-[acyl-carrier-protein] reductase	-0.119008	9.80651	-3.25925	0.0173641	0.368205
1767630_s_at	rspA /// rspA: bifunctional D-altronate/D-mannonate dehydratase /// starvation sensing protein rspA	0.135618	11.666	3.25765	0.0173988	0.368205
1759130_s_at	ECs2358 /// ydhL /// Z2665: hypothetical protein /// hypothetical protein /// hypothetical protein	0.191757	11.2115	3.25646	0.0174248	0.368205
1767074_s_at	ECs2654 /// sdiA /// sdiA: SdiA family transcriptional regulator /// DNA-binding transcriptional activator SdiA /// quorum-sensing transcriptional activator	-0.142194	11.5672	-3.25638	0.0174265	0.368205
1762452_s_at	bglJ /// bglJ /// ECs5326: DNA-binding transcriptional activator BglJ /// bgl operon transcriptional activator /// BglJ family transcriptional regulator	-0.150539	11.5232	-3.25565	0.0174424	0.368205
1763948_s_at	ECs0857 /// uvrB /// uvrB: excinuclease ABC subunit B /// excinuclease ABC subunit B /// excinulease of nucleotide excision repair, DNA damage recognition component	0.139617	11.3279	3.25203	0.0175215	0.368205
1761312_s_at	acrE /// acrE /// acrE /// ECs4137: transmembrane protein affects septum formation and cell membrane permeability /// cytoplasmic membrane lipoprotein /// acriflavin resistance protein E /// transmembrane protein affects septum formation and cell membrane permeability	-0.116639	11.5608	-3.24175	0.0177482	0.371184
1766051_at	yqgF: putative Holliday junction resolvase	0.151079	11.6892	3.22668	0.0180867	0.373625
1762539_s_at	ECs4320 /// yhhQ /// yhhQ: hypothetical protein /// hypothetical protein /// inner membrane protein, DUF165 family	-0.11879	11.3951	-3.22546	0.0181144	0.373625
1759137_s_at	ECs3782 /// fau /// ygfA: ligase /// conserved protein, 5-formyltetrahydrofolate cyclo-ligase family /// ligase	0.115444	11.2956	3.21731	0.0183005	0.373625
1765955_at	ykfB: CP4-6 prophage; putative protein	0.115267	11.8756	3.21391	0.0183788	0.373625
1769087_s_at	recT /// recT: recombination and repair protein RecT /// Rac prophage; recombination and repair protein	-0.116399	10.8377	-3.20963	0.0184779	0.373625
1763792_at	php: putative hydrolase	0.184474	10.773	3.20672	0.0185457	0.373625
1766205_x_at	hisL: his operon leader peptide	0.140985	11.9745	3.20104	0.0186788	0.373625
1759510_s_at	gyrB /// gyrB: DNA gyrase subunit B /// DNA gyrase, subunit B	0.164309	11.1002	3.19671	0.0187808	0.373625
1764253_s_at	ECs2488 /// gapA /// gapA: glyceraldehyde-3-phosphate dehydrogenase /// glyceraldehyde-3-phosphate dehydrogenase /// glyceraldehyde-3-phosphate dehydrogenase A	-0.111848	12.2605	-3.19207	0.0188907	0.373625
1768022_s_at	mrcA /// mrcA: peptidoglycan synthetase /// fused penicillin-binding protein 1a: murein transglycosylase/murein transpeptidase	0.118553	11.4846	3.18935	0.0189555	0.373625
1764206_s_at	ECs3372 /// yfgJ: hypothetical protein /// conserved protein, DUF1407 family	-0.118263	9.86623	-3.18923	0.0189585	0.373625
1768800_s_at	ECs4531 /// yicH: hypothetical protein /// hypothetical protein	0.112905	11.5199	3.18856	0.0189745	0.373625
1761325_s_at	ispD /// ispD: 2-C-methyl-D-erythritol 4-phosphate cytidylyltransferase /// 4-diphosphocytidyl-2C-methyl-D-erythritol synthase	0.14607	10.9868	3.18849	0.0189762	0.373625
1765932_s_at	ECs4705 /// ilvD /// ilvD: dihydroxy-acid dehydratase /// dihydroxy-acid dehydratase /// dihydroxyacid dehydratase	0.136887	10.8486	3.18353	0.0190952	0.374283
1768479_s_at	c2289 /// cutC /// cutC /// ECs2584: copper homeostasis protein CutC /// copper homeostasis protein CutC /// copper homeostasis protein /// copper homeostasis protein CutC	-0.125311	11.1286	-3.17056	0.0194103	0.374723
1762831_s_at	c0481: hypothetical protein	-0.127869	11.0533	-3.16816	0.0194692	0.374723
1769231_at	waaL: O-antigen ligase	-0.13728	11.5365	-3.1656	0.0195321	0.374723
1766277_s_at	truD /// truD: tRNA pseudouridine synthase D /// tRNA(Glu) pseudouridine(13) synthase	0.117846	10.274	3.16462	0.0195563	0.374723
1763864_s_at	ECs0781 /// ybgS /// Z0923: homeobox protein /// hypothetical protein /// homeobox protein	0.201768	12.1644	3.16325	0.0195903	0.374723
1768958_at	elaD: protease, capable of cleaving an AMC-ubiquitin model substrate	-0.128633	11.3286	-3.15951	0.019683	0.374723
1759939_s_at	carA /// carA /// ECs0035: carbamoyl phosphate synthase small subunit /// carbamoyl phosphate synthetase small subunit, glutamine amidotransferase /// carbamoyl phosphate synthase small subunit	-0.117418	11.9242	-3.1572	0.0197406	0.374723
1768688_s_at	ECs5089 /// phnB /// yjdN: hypothetical protein /// hypothetical protein /// hypothetical protein	-0.184974	11.3542	-3.15356	0.0198316	0.374723
1766336_s_at	leuD /// leuD: isopropylmalate isomerase small subunit /// 3-isopropylmalate dehydratase small subunit	0.168692	11.1551	3.14476	0.0200539	0.374723
1766193_s_at	ECs5330 /// holD /// holD: DNA polymerase III subunit psi /// DNA polymerase III subunit psi /// DNA polymerase III, psi subunit	0.134829	12.0178	3.13522	0.0202977	0.374723
1765044_s_at	rpoZ /// rpoZ: DNA-directed RNA polymerase subunit omega /// RNA polymerase, omega subunit	-0.170894	10.6276	-3.12772	0.0204919	0.374723
1767310_s_at	crp /// crp /// ECs4208: cAMP-regulatory protein /// DNA-binding transcriptional dual regulator /// cAMP-regulatory protein	0.154575	11.0216	3.12531	0.0205547	0.374723
1768737_s_at	ECs3519 /// Z3955: hypothetical protein /// hypothetical protein	-0.11408	11.8114	-3.12451	0.0205755	0.374723
1767250_s_at	folP /// folP: dihydropteroate synthase /// 7,8-dihydropteroate synthase	-0.119402	11.2708	-3.12436	0.0205794	0.374723
1766499_s_at	pheS /// pheS: phenylalanyl-tRNA synthetase subunit alpha /// phenylalanine tRNA synthetase, alpha subunit	0.123762	11.481	3.12318	0.0206102	0.374723
1763983_s_at	ECs2713: hypothetical protein	-0.228748	9.98802	-3.12269	0.0206232	0.374723
1764380_s_at	bglG /// bglG: transcriptional antiterminator of the bgl operon /// transcriptional antiterminator BglG	-0.178901	11.1264	-3.12243	0.0206299	0.374723
1766923_s_at	insE1: IS3 transposase A	-0.110496	12.0905	-3.12125	0.0206608	0.374723
1765077_at	yfiE: putative DNA-binding transcriptional regulator	-0.115101	11.3898	-3.1144	0.0208413	0.376223
1766977_s_at	MG1655_pheM_b1715	0.276056	8.02024	3.09857	0.0212652	0.376223
1761655_s_at	ECs5345 /// lplA /// Z5988: unknown domain/lipoate-protein ligase A fusion protein /// lipoate-protein ligase A /// hypothetical protein	0.129399	11.5032	3.09625	0.0213281	0.376223
1765966_s_at	hisP: histidine/lysine/arginine/ornithine transporter subunit	-0.12872	11.1036	-3.09333	0.0214076	0.376223
1760499_s_at	ECs0628 /// fepG /// fepG: iron-enterobactin transporter permease /// iron-enterobactin transporter permease /// iron-enterobactin transporter subunit	0.191647	11.7223	3.08872	0.0215339	0.376223
1763108_s_at	cueR /// ECs0545 /// ybbI: DNA-binding transcriptional activator of copper-responsive regulon genes /// DNA-binding transcriptional regulator CueR /// DNA-binding transcriptional regulator CueR	0.13098	12.8663	3.08373	0.0216714	0.376223
1762522_s_at	ECs3110 /// yfaQ /// yfaQ /// Z3480: hypothetical protein /// tandem DUF2300 domain protein, function unknown /// hypothetical protein /// hypothetical protein	0.108573	11.5809	3.08084	0.0217512	0.376223
1765886_s_at	lpxK /// lpxK: tetraacyldisaccharide 4'-kinase /// lipid A 4'kinase	0.124066	11.6245	3.08078	0.0217531	0.376223
1766279_at	iraM: RpoS stabilzer during Mg starvation, anti-RssB factor	-0.186956	11.5687	-3.07698	0.0218587	0.376223
1767868_s_at	ECs5063 /// mdtO /// yjcQ: multidrug efflux system protein MdtO /// membrane translocase (MDR) of MdtNOP efflux pump, PET family /// multidrug efflux system protein MdtO	0.16448	11.9196	3.07137	0.0220159	0.376223
1767791_s_at	malT /// malT: DNA-binding transcriptional activator for the mal regulon and maltotriose-ATP-binding protein /// transcriptional regulator MalT	-0.117411	9.63882	-3.0704	0.0220432	0.376223
1766720_s_at	c3234 /// ECs3543 /// Z3982: transport protein /// transporter /// transporter	0.221784	11.762	3.06599	0.0221676	0.376223
1766780_s_at	ECs1427 /// mdoH /// opgH: glucosyltransferase MdoH /// glucosyltransferase MdoH /// membrane glycosyltransferase	0.173855	11.4187	3.061	0.0223095	0.376223
1763008_s_at	rpsN /// rpsN: 30S ribosomal protein S14 /// 30S ribosomal subunit protein S14	-0.148178	9.5713	-3.061	0.0223096	0.376223
1760053_s_at	fliH /// fliH: flagellar assembly protein H /// negative regulator of FliI ATPase activity	0.106932	11.4285	3.05433	0.0225008	0.376223
1768010_s_at	c3421: hypothetical protein	0.114929	11.3106	3.05106	0.0225951	0.376223
1768783_s_at	iap /// iap: aminopeptidase in alkaline phosphatase isozyme conversion /// alkaline phosphatase	0.131423	10.525	3.04791	0.0226865	0.376223
1760701_s_at	ECs1754 /// ispZ /// yciB /// yciB: intracellular septation protein A /// intracellular septation protein A /// intracellular septation protein A /// putative inner membrane protein	-0.129228	12.3298	-3.0452	0.0227652	0.376223
1763262_at	ydaU: Rac prophage; conserved protein	-0.12475	12.0392	-3.0415	0.0228735	0.376223
1761724_s_at	ECs0694 /// gltI /// ybeJ: glutamate and aspartate transporter subunit /// glutamate, aspartate binding protein, periplasmic; part of GltJKLI ABC transporter /// glutamate and aspartate transporter subunit	-0.12338	11.4965	-3.04078	0.0228945	0.376223
1765511_s_at	ECs0047 /// fixX /// fixX /// fixX: ferredoxin /// ferredoxin /// putative 4Fe-4S ferredoxin-type protein /// ferredoxin-like protein	-0.109197	12.1557	-3.03829	0.0229678	0.376223
1763299_s_at	ECs4822 /// yiiG /// yiiG: hypothetical protein /// hypothetical protein /// conserved lipoprotein	-0.11459	12.2002	-3.02899	0.0232432	0.376223
1764246_at	yfdL: pseudo	-0.114471	12.189	-3.02589	0.0233359	0.376223
1765475_s_at	ECs4398 /// yhjA /// yhjA: cytochrome C peroxidase /// cytochrome C peroxidase /// putative cytochrome C peroxidase	-0.11575	12.2064	-3.02047	0.0234991	0.376223
1767122_s_at	tig /// tig: trigger factor /// peptidyl-prolyl cis/trans isomerase (trigger factor)	-0.114768	10.5592	-3.01843	0.0235607	0.376223
1761649_s_at	ECs1731 /// narJ /// narJ /// narJ: nitrate reductase 1 subunit delta /// nitrate reductase 1, delta subunit, assembly function /// molybdenum-cofactor-assembly chaperone subunit (delta subunit) of nitrate reductase 1 /// respiratory nitrate reductase 1 subunit delta	0.1886	9.90476	3.01412	0.0236915	0.376223
1768620_s_at	ECs0723 /// kdpD /// kdpD: sensor protein KdpD /// sensor protein KdpD /// fused sensory histidine kinase in two-component regulatory system with KdpE: signal sensing protein	0.123986	11.3895	3.01176	0.0237635	0.376223
1766647_s_at	ECs0650 /// rna: ribonuclease I /// ribonuclease I	0.113238	11.8085	3.01153	0.0237704	0.376223
1764639_at	uvrA: ATPase and DNA damage recognition protein of nucleotide excision repair excinuclease UvrABC	0.125014	11.6679	3.00958	0.0238302	0.376223
1763857_s_at	ECs1080 /// ECs1520 /// ECs1773 /// ECs2754 /// ECs5456 /// hokD /// mokP /// Z1342 /// Z1783 /// Z2054: prophage maintenance protein /// prophage maintenance protein /// prophage maintenance protein /// prophage maintenance protein /// hypothetical protein /// Qin prophage; small toxic polypeptide /// cell killing protein encoded within cryptic prophage CP-933P /// cell killing protein encoded w…	0.191708	9.77604	3.00928	0.0238392	0.376223
1768013_at	fecR: KpLE2 phage-like element; transmembrane signal transducer for ferric citrate transport	0.135036	11.0317	2.99951	0.0241409	0.376223
1760890_s_at	arnD /// ECs3144 /// yfbH /// Z3514: undecaprenyl phosphate-alpha-L-ara4FN deformylase /// hypothetical protein /// hypothetical protein /// hypothetical protein	-0.112481	9.42219	-2.99914	0.0241524	0.376223
1760593_s_at	ECs0715 /// fldA /// fldA: flavodoxin FldA /// flavodoxin FldA /// flavodoxin 1	-0.109567	10.3434	-2.99885	0.0241614	0.376223
1766615_at	MG1655_yi91b_b4283	-0.106021	12.0122	-2.99876	0.0241642	0.376223
1766910_at	yfbK: hypothetical protein	-0.114352	12.1371	-2.99259	0.0243571	0.376223
1767093_s_at	c1324: hypothetical protein	-0.138614	11.8544	-2.9903	0.0244291	0.376223
1767849_at	intD: DLP12 prophage; predicted integrase	-0.14989	12.096	-2.98918	0.0244644	0.376223
1763095_at	gspL: general secretory pathway component, cryptic	0.146037	11.7675	2.98866	0.0244806	0.376223
1767679_s_at	c5314 /// ECs5194 /// ytfJ /// ytfJ: hypothetical protein /// hypothetical protein /// hypothetical protein /// putative transcriptional regulator	-0.109495	11.8298	-2.98858	0.0244833	0.376223
1766550_s_at	ECs3181 /// pta: phosphate acetyltransferase /// phosphate acetyltransferase	0.119152	11.0663	2.98843	0.0244879	0.376223
1764435_s_at	ECs3926 /// ygiC /// ygiC /// ygiC: synthetase/amidase /// synthetase/amidase /// glutathionylspermidine synthase homolog /// hypothetical protein	0.108847	11.8663	2.98617	0.0245594	0.376223
1767883_s_at	rimM /// rimM: 16S rRNA-processing protein RimM /// 16S rRNA processing protein	0.21658	10.1753	2.98083	0.0247291	0.376223
1766584_s_at	pgaB /// pgaB: outer membrane N-deacetylase /// poly-beta-1,6-N-acetyl-D-glucosamine (PGA) N-deacetylase; deacetylase required for biofilm adhesin polysaccharide PGA export; outer membrane lipoprotein	-0.135148	11.5443	-2.98078	0.0247308	0.376223
1760735_s_at	ECs0245 /// yncI /// Z0275: H repeat-containing protein /// pseudo /// hypothetical protein	-0.107713	10.7977	-2.97908	0.024785	0.376223
1760690_s_at	ECs1477 /// holB /// holB: DNA polymerase III subunit delta' /// DNA polymerase III subunit delta' /// DNA polymerase III, delta prime subunit	0.204171	11.2892	2.97624	0.0248763	0.376223
1764330_s_at	ECs2774 /// mtfA /// yeeI /// Z3132: hypothetical protein /// anti-repressor for DgsA(Mlc) /// hypothetical protein /// hypothetical protein	-0.112553	12.1515	-2.97537	0.0249039	0.376223
1769269_at	MG1655_b2084	-0.123289	12.5697	-2.97447	0.024933	0.376223
1759801_s_at	gpmA /// gpmA: phosphoglyceromutase /// phosphoglyceromutase 1	-0.103863	11.7357	-2.97345	0.0249657	0.376223
1768275_s_at	ECs3701 /// yqeF /// yqeF: acetyl-CoA acetyltransferase /// acetyl-CoA acetyltransferase /// putative acyltransferase	-0.163056	12.0239	-2.97184	0.0250178	0.376223
1765770_s_at	ECs1626 /// ybcV /// Z1879: hypothetical protein /// DLP12 prophage; putative protein /// envelope protein of prophage CP-933X	-0.10948	9.5775	-2.9691	0.0251065	0.376223
1765515_s_at	ECs2464 /// ynjF /// ynjF /// Z2790: cytochrome oxidase /// inner membrane protein, phosphatidylglycerophosphate synthase homolog /// hypothetical protein /// cytochrome oxidase	0.303909	9.03692	2.96828	0.0251332	0.376223
1764845_s_at	phnP /// phnP: carbon-phosphorus lyase complex accessory protein /// 5-phospho-alpha-D-ribosyl 1,2-cyclic phosphate phosphodiesterase	0.171904	10.3354	2.95651	0.0255184	0.380685
1766964_s_at	pntA /// pntA: NAD(P) transhydrogenase subunit alpha /// pyridine nucleotide transhydrogenase, alpha subunit	0.107589	11.9503	2.95327	0.0256257	0.380986
1765850_s_at	pntB /// pntB: pyridine nucleotide transhydrogenase /// pyridine nucleotide transhydrogenase, beta subunit	0.109968	12.3214	2.94939	0.0257545	0.381462
1764339_s_at	ECs0647 /// ybdR /// ybdR: oxidoreductase /// oxidoreductase /// putative oxidoreductase, Zn-dependent and NAD(P)-binding	-0.108521	12.1208	-2.94032	0.026059	0.381462
1759814_s_at	ECs5229 /// tabA /// yjgK: hypothetical protein /// biofilm modulator regulated by toxins /// hypothetical protein	-0.102705	10.9751	-2.93935	0.0260916	0.381462
1765552_s_at	bssR /// bssR: biofilm formation regulatory protein BssR /// repressor of biofilm formation by indole transport regulation	-0.117235	10.758	-2.93534	0.0262277	0.381462
1763848_s_at	ddpD /// ECs2088 /// Z2226: D,D-dipeptide permease system, ATP-binding component /// ABC transporter ATP-binding protein /// ABC transporter ATP-binding protein	0.1083	11.4743	2.93453	0.0262553	0.381462
1766892_s_at	ECs2690 /// rcsA /// rcsA /// rcsA: transcriptional regulator for ctr capsule biosynthesis /// positive regulator for ctr capsule biosynthesis, positive transcription factor /// DNA-binding transcriptional activator, co-regulator with RcsB /// colanic acid capsular biosynthesis activation protein A	0.109657	12.0427	2.93271	0.0263173	0.381462
1768232_s_at	ECs2365 /// sodB /// sodB: superoxide dismutase /// superoxide dismutase /// superoxide dismutase, Fe	0.104231	11.423	2.93099	0.0263761	0.381462
1767371_s_at	c2589 /// ECs2867 /// wza /// wza: hypothetical protein /// polysaccharide export protein /// polysaccharide export protein /// lipoprotein required for capsular polysaccharide translocation through the outer membrane	0.107334	11.7278	2.92709	0.0265097	0.381462
1767623_s_at	lon: DNA-binding ATP-dependent protease La	0.132688	9.51986	2.92273	0.0266605	0.381462
1768025_s_at	alaS /// alaS: alanyl-tRNA synthetase /// pseudo	-0.102565	11.3073	-2.92077	0.0267281	0.381462
1761225_s_at	ECs3246 /// emrY /// emrY: multidrug resistance protein Y /// multidrug resistance protein Y /// putative multidrug efflux system	-0.123591	11.6222	-2.91894	0.0267919	0.381462
1766997_s_at	ECs4660 /// phoU /// phoU: transcriptional regulator PhoU /// transcriptional regulator PhoU /// negative regulator of PhoR/PhoB two-component regulator	0.176314	10.7727	2.91589	0.0268981	0.381462
1763481_s_at	ECs3736 /// Z4200: hypothetical protein /// hypothetical protein	-0.119715	11.5963	-2.91413	0.0269596	0.381462
1761139_s_at	ECs3119 /// yfaE /// yfaE: 2Fe-2S ferredoxin /// 2Fe-2S ferredoxin /// ferredoxin involved with ribonucleotide reductase diferric-tyrosyl radical (Y*) cofactor maintenance	0.103792	11.0997	2.91206	0.0270325	0.381462
1767321_s_at	rplX /// rplX: 50S ribosomal protein L24 /// 50S ribosomal subunit protein L24	-0.122762	10.2585	-2.91114	0.0270647	0.381462
1765225_s_at	ECs3686 /// ptsP /// ptsP: fused phosphoenolpyruvate-protein phosphotransferase PtsP/GAF domain /// fused phosphoenolpyruvate-protein phosphotransferase PtsP/GAF domain /// fused PTS enzyme: PEP-protein phosphotransferase (enzyme I)/GAF domain containing protein	0.101763	12.2832	2.90834	0.0271636	0.381462
1767751_s_at	ECs0896 /// ybiS /// ybiS: hypothetical protein /// hypothetical protein /// L,D-transpeptidase linking Lpp to murein	0.126383	11.225	2.90769	0.0271863	0.381462
1764715_s_at	ECs3521 /// lhgO /// ygaF: hydroxyglutarate oxidase /// L-2-hydroxyglutarate oxidase /// hydroxyglutarate oxidase	0.116225	11.4773	2.90219	0.0273816	0.381462
1762988_at	modF: fused molybdate transporter subunits of ABC superfamily: ATP-binding components	-0.104377	11.9321	-2.90141	0.0274094	0.381462
1762292_s_at	cysP /// cysP: thiosulfate-binding protein /// thiosulfate transporter subunit	-0.107625	11.0822	-2.89693	0.0275695	0.381462
1763995_s_at	ECs2079 /// fdnH /// fdnH /// fdnH: nitrate-inducible formate dehydrogenase-N iron-sulfur beta subunit /// formate dehydrogenase-N, nitrate-inducible, iron-sulfur beta subunit /// formate dehydrogenase-N, Fe-S (beta) subunit, nitrate-inducible /// formate dehydrogenase-N beta subunit	0.141044	10.7418	2.89478	0.0276467	0.381462
1762762_s_at	ECs4872 /// yijE /// yijE /// yijE: hypothetical protein /// hypothetical protein /// inner membrane protein, predicted permease /// transport protein YijE	0.107766	12.054	2.89409	0.0276718	0.381462
1764494_at	hofB: conserved protein with nucleoside triphosphate hydrolase domain	0.102354	12.0936	2.89298	0.0277117	0.381462
1766759_s_at	ECs0121 /// yacH: hypothetical protein /// hypothetical protein	0.126201	11.0786	2.88822	0.0278842	0.381462
1764811_s_at	dadX /// dadX: alanine racemase /// alanine racemase 2, PLP-binding	0.111855	11.2373	2.88251	0.0280925	0.381462
1760604_s_at	ECs0872 /// ybhF /// ybhF: ABC transporter ATP-binding protein /// ABC transporter ATP-binding protein /// fused predicted transporter subunits of ABC superfamily: ATP-binding components	0.119335	11.4099	2.88199	0.0281114	0.381462
1759162_at	serB: phosphoserine phosphatase	0.122646	11.4467	2.88078	0.0281558	0.381462
1762689_at	hsdS: specificity determinant for hsdM and hsdR	0.114245	12.097	2.87652	0.0283127	0.381462
1764818_s_at	agaS /// agaS /// ECs4016: tagatose-6-phosphate aldose/ketose isomerase /// tagatose-6-phosphate ketose/aldose isomerase /// tagatose-6-phosphate aldose/ketose isomerase	0.107298	11.3832	2.87614	0.0283266	0.381462
1769267_s_at	ECs2413 /// ydiU /// ydiU /// Z2735: hypothetical protein /// conserved protein, UPF0061 family /// hypothetical protein /// hypothetical protein	0.137853	10.9427	2.87328	0.0284327	0.381462
1761538_at	flxA: Qin prophage; putative protein	-0.100639	12.8139	-2.87049	0.0285362	0.381462
1762915_s_at	ECs0161 /// yadS /// yadS: hypothetical protein /// hypothetical protein /// inner membrane protein, UPF0126 family	0.115455	12.5818	2.86932	0.0285801	0.381462
1768738_s_at	galM /// galM: aldose 1-epimerase /// galactose-1-epimerase (mutarotase)	0.103262	10.5116	2.86215	0.0288488	0.381462
1769169_s_at	ECs5313 /// yjiY /// yjiY /// yjiY: carbon starvation protein /// carbon starvation protein /// putative inner membrane protein /// hypothetical protein	0.106283	11.9762	2.86198	0.0288554	0.381462
1761544_s_at	ECs1859 /// rnb /// rnb: exoribonuclease II /// exoribonuclease II /// ribonuclease II	0.145364	11.6204	2.86117	0.0288857	0.381462
1767655_s_at	ECs0384 /// prpR /// prpR: regulator for prp operon /// regulator for prp operon /// propionate catabolism operon regulatory protein	0.362027	9.76285	2.86116	0.028886	0.381462
1766688_s_at	c2063: hypothetical protein	0.112017	11.8425	2.86115	0.0288868	0.381462
1765451_s_at	ECs4070 /// mlaB /// yrbB: hypothetical protein /// ABC transporter maintaining OM lipid asymmetry, cytoplasmic STAS component /// hypothetical protein	0.221242	11.3017	2.85148	0.0292539	0.385147
1760634_s_at	ECs5045 /// soxR /// soxR: redox-sensitive transcriptional activator SoxR /// redox-sensitive transcriptional activator SoxR /// DNA-binding transcriptional dual regulator, Fe-S center for redox-sensing	0.101353	12.2643	2.84625	0.029455	0.386073
1760326_s_at	obgE /// obgE: GTPase ObgE /// GTPase involved in cell partioning and DNA repair	0.116481	11.7446	2.84506	0.0295009	0.386073
1766220_at	fhuF: ferric iron reductase involved in ferric hydroximate transport	-0.158152	10.4509	-2.84014	0.0296915	0.387038
1762853_at	yiaS: L-ribulose-5-phosphate 4-epimerase	0.113674	11.9878	2.83859	0.0297517	0.387038
1767039_at	yjiV: pseudo	-0.099635	12.2397	-2.82169	0.0304179	0.394531
1765366_s_at	ECs3315 /// eutG /// eutG: hypothetical protein /// iron-containing alcohol dehydrogenase /// ethanol dehydrogenase involved in ethanolamine utilization; aldehyde reductase, converts acetaldehyde to ethanol	0.118656	11.1688	2.81718	0.0305988	0.39474
1767573_s_at	ECs5050 /// yjcH /// yjcH: hypothetical protein /// hypothetical protein /// inner membrane protein, DUF485 family	-0.100291	11.31	-2.81163	0.0308225	0.39474
1763243_s_at	ECs0716 /// ybfE: LexA regulated protein /// LexA regulated protein	-0.129798	11.3032	-2.80704	0.0310087	0.39474
1761541_s_at	ECs2937 /// yehU /// yehU /// yehU: 2-component sensor protein /// 2-component sensor protein /// putative sensory kinase in two-component system with YehT, inner membrane protein /// hypothetical protein	-0.103718	11.0441	-2.80291	0.0311775	0.39474
1766229_s_at	c0120: hypothetical protein	0.124858	11.6383	2.80237	0.0311998	0.39474
1768501_s_at	ECs0626 /// fepE /// fepE: ferric enterobactin transport protein FepE /// ferric enterobactin transport protein FepE /// regulator of length of O-antigen component of lipopolysaccharide chains	-0.113242	11.0933	-2.8004	0.0312804	0.39474
1759511_s_at	ECs3421 /// yfhG: hypothetical protein /// hypothetical protein	0.109277	11.7997	2.80022	0.031288	0.39474
1764575_s_at	c4059: hypothetical protein	-0.0986318	11.8498	-2.79468	0.0315169	0.39474
1767971_s_at	yjjI: hypothetical protein	0.101183	10.6644	2.79462	0.0315194	0.39474
1762570_s_at	ECs3899 /// yqhH /// yqhH: outer membrane lipoprotein /// outer membrane lipoprotein /// outer membrane lipoprotein, Lpp paralog	0.0982441	11.8369	2.79383	0.0315518	0.39474
1768582_s_at	baeS /// baeS /// ECs2886: signal transduction histidine-protein kinase BaeS /// sensory histidine kinase in two-component regulatory system with BaeR /// signal transduction histidine-protein kinase BaeS	0.129405	10.1257	2.79264	0.0316016	0.39474
1765583_s_at	ECs2096 /// yddW /// yddW /// Z2217: hypothetical protein /// liprotein, glycosyl hydrolase homolog /// lipoprotein yddW /// hypothetical protein	-0.101071	11.0844	-2.79138	0.031654	0.39474
1765549_s_at	ECs3903 /// parC /// parC: DNA topoisomerase IV subunit A /// DNA topoisomerase IV subunit A /// DNA topoisomerase IV, subunit A	0.165232	11.102	2.79092	0.031673	0.39474
1767660_s_at	c2532 /// cbtA /// ECs2806 /// Z3165: hypothetical protein /// CP4-44 prophage; toxin of the YeeV-YeeU toxin-antitoxin system /// hypothetical protein /// hypothetical protein	0.203822	10.7105	2.79031	0.0316984	0.39474
1769081_at	yadM: putative fimbrial-like adhesin protein	0.10406	11.8137	2.77884	0.0321809	0.39961
1764366_at	ybbC: hypothetical protein	-0.173321	10.1708	-2.77627	0.0322901	0.39983
1768953_s_at	appA /// ECs1136: phosphoanhydride phosphorylase /// phosphoanhydride phosphorylase	0.100607	11.2251	2.77404	0.0323851	0.399873
1759591_s_at	Z1038: hypothetical protein	-0.138928	10.8587	-2.7688	0.0326093	0.401508
1764062_s_at	ECs2001 /// hslJ /// hslJ: heat-inducible protein /// heat-inducible protein /// heat-inducible lipoprotein involved in novobiocin resistance	0.107725	12.11	2.76314	0.0328539	0.401745
1761369_s_at	hipB /// hipB: antitoxin of HipAB toxin-antitoxin system /// DNA-binding transcriptional regulator HipB	0.119574	10.7668	2.76296	0.0328617	0.401745
1763639_s_at	ECs2406 /// ydiS /// ydiS: hypothetical protein /// hypothetical protein /// putative oxidoreductase with FAD/NAD(P)-binding domain	0.10696	12.5269	2.76198	0.0329043	0.401745
1764502_s_at	ECs4624 /// yidP /// yidP: transcriptional regulator /// transcriptional regulator /// putative DNA-binding transcriptional regulator	-0.109138	12.2887	-2.75789	0.0330822	0.402792
1768691_at	yhiL: pseudo	-0.101783	10.9011	-2.75123	0.0333744	0.403169
1762178_s_at	ECs2289 /// ynfB /// Z2570: hypothetical protein /// hypothetical protein /// hypothetical protein	-0.101018	11.3785	-2.75066	0.0333997	0.403169
1765796_s_at	ECs1884 /// pspD: peripheral inner membrane phage-shock protein /// peripheral inner membrane phage-shock protein	0.123174	11.4754	2.74719	0.0335531	0.403169
1765346_s_at	ECs2068 /// narV /// narV: cryptic nitrate reductase 2 subunit gamma /// cryptic nitrate reductase 2 subunit gamma /// nitrate reductase 2 (NRZ), gamma subunit	0.103864	11.8619	2.74676	0.0335722	0.403169
1767817_s_at	ECs0409 /// yaiL: nucleoprotein/polynucleotide-associated enzyme /// nucleoprotein/polynucleotide-associated enzyme	0.121075	12.0194	2.74671	0.0335743	0.403169
1759522_s_at	c3214: hypothetical protein	0.142108	11.4148	2.7369	0.0340127	0.406465
1767493_s_at	hisS /// hisS: histidyl-tRNA synthetase /// histidyl tRNA synthetase	0.105942	11.2795	2.73508	0.0340945	0.406465
1767519_s_at	ECs2448 /// ves /// ydjR /// Z2774: hypothetical protein /// hypothetical protein /// hypothetical protein /// hypothetical protein	0.0979526	11.5189	2.73332	0.0341744	0.406465
1766235_s_at	ECs2361 /// rnt /// rnt: ribonuclease T /// ribonuclease T /// ribonuclease T (RNase T)	0.102942	11.9042	2.73229	0.0342208	0.406465
1761449_s_at	ECs2351 /// slyA /// slyA: transcriptional regulator SlyA /// transcriptional regulator SlyA /// DNA-binding transcriptional activator	0.102352	10.0987	2.72294	0.0346472	0.409427
1759988_s_at	alr /// alr: alanine racemase /// alanine racemase 1, PLP-binding, biosynthetic	-0.112208	10.7631	-2.72014	0.0347756	0.409427
1762323_s_at	ECs3574 /// hycH /// hycH /// hycH: formate hydrogenlyase maturation protein /// processing of large subunit (HycE) of hydrogenase 3 (part of the FHL complex) /// protein required for maturation of hydrogenase 3 /// formate hydrogenlyase maturation protein hycH	0.149155	11.0042	2.71766	0.0348904	0.409427
1763790_s_at	ECs3435 /// lepA /// lepA: GTP-binding protein LepA /// GTP-binding protein LepA /// back-translocating elongation factor EF4, GTPase	0.103096	11.1998	2.71639	0.0349492	0.409427
1765021_s_at	c2806: hypothetical protein	0.139814	10.7825	2.71181	0.0351616	0.409427
1768044_at	yfdR: CPS-53 (KpLE1) prophage; conserved protein	-0.121679	10.7699	-2.71149	0.0351768	0.409427
1768413_s_at	ycjM /// ycjM /// ycjM: glycosidase /// putative glucosyltransferase /// sucrose phosphorylase	-0.108062	11.4978	-2.71095	0.0352019	0.409427
1759976_s_at	ECs2070 /// narY /// narY: cryptic nitrate reductase 2 subunit beta /// cryptic nitrate reductase 2 subunit beta /// nitrate reductase 2 (NRZ), beta subunit	0.158114	10.4871	2.71057	0.0352196	0.409427
1764950_at	tdh: threonine 3-dehydrogenase, NAD(P)-binding	-0.0986972	12.1923	-2.70843	0.0353196	0.409502
1769053_s_at	ECs0598 /// envY /// envY: EnvY /// envelope protein; thermoregulation of porin biosynthesis /// DNA-binding transcriptional activator of porin biosynthesis	-0.102167	11.5778	-2.70426	0.0355159	0.410209
1763632_s_at	c1610 /// ycgG: hypothetical protein /// putative membrane-anchored cyclic-di-GMP phosphodiesterase	-0.114562	11.6377	-2.70001	0.0357167	0.410209
1764607_s_at	glpQ /// glpQ: glycerophosphodiester phosphodiesterase /// periplasmic glycerophosphodiester phosphodiesterase	-0.104399	11.6751	-2.69896	0.0357663	0.410209
1759973_at	yiaR: putative L-xylulose 5-phosphate 3-epimerase	0.100244	11.5218	2.6978	0.0358215	0.410209
1764174_s_at	aldH /// ECs1877 /// puuC: gamma-glutamyl-gamma-aminobutyraldehyde dehydrogenase /// gamma-glutamyl-gamma-aminobutyraldehyde dehydrogenase /// gamma-Glu-gamma-aminobutyraldehyde dehydrogenase, NAD(P)H-dependent	0.111151	11.529	2.6972	0.0358499	0.410209
1764659_s_at	ECs3117 /// nrdA /// nrdA: ribonucleotide-diphosphate reductase subunit alpha /// ribonucleotide-diphosphate reductase subunit alpha /// ribonucleoside-diphosphate reductase 1, alpha subunit	0.114566	11.2812	2.68731	0.0363242	0.412844
1764905_s_at	ECs1022 /// elfD /// ycbR: chaperone /// putative periplasmic pilin chaperone /// chaperone	-0.113051	11.4222	-2.68488	0.0364414	0.412844
1759987_s_at	cca /// cca: multifunctional tRNA nucleotidyl transferase/2'3'-cyclic phosphodiesterase/2'nucleotidase/phosphatase /// fused tRNA nucleotidyl transferase/2'3'-cyclic phosphodiesterase/2'nucleotidase and phosphatase	0.099073	11.179	2.68147	0.0366071	0.412844
1764471_s_at	pagP /// pagP: palmitoyl transferase /// phospholipid:lipid A palmitoyltransferase	-0.10007	11.8132	-2.67885	0.0367349	0.412844
1764093_s_at	c3478: hypothetical protein	-0.147246	12.2182	-2.67847	0.0367535	0.412844
1766185_s_at	c3749 /// ygiQ: hypothetical protein /// Radical SAM superfamily protein	0.100983	12.2774	2.67808	0.0367728	0.412844
1765845_s_at	pgpC /// yfhB: hypothetical protein /// hypothetical protein	0.12997	11.3623	2.67675	0.0368377	0.412844
1760933_at	c5129: hypothetical protein	-0.125635	9.8612	-2.6751	0.0369187	0.412844
1768694_s_at	allB /// ybbX /// Z0667: allantoinase /// allantoinase /// hypothetical protein	-0.095996	11.3732	-2.67486	0.0369302	0.412844
1768000_s_at	proX /// proX: glycine betaine transporter periplasmic subunit /// glycine betaine transporter subunit	0.0949663	11.8299	2.66882	0.0372287	0.414801
1763578_s_at	hofB /// hofB: conserved protein with nucleoside triphosphate hydrolase domain /// hypothetical protein	0.117144	12.3766	2.65657	0.0378409	0.414801
1765149_s_at	cysG /// cysG: fused siroheme synthase 1,3-dimethyluroporphyriongen III dehydrogenase and siroheme ferrochelatase/uroporphyrinogen methyltransferase /// siroheme synthase	0.101793	10.4982	2.65508	0.037916	0.414801
1767771_s_at	arpB /// c2118 /// ECs2427 /// Z2749: pseudo /// hypothetical protein /// hypothetical protein /// hypothetical protein	-0.144162	10.8659	-2.6536	0.037991	0.414801
1761245_s_at	flgK /// flgK: flagellar hook-associated protein FlgK /// flagellar hook-filament junction protein 1	0.101497	11.4714	2.65294	0.0380242	0.414801
1760448_s_at	ECs4460 /// yiaT /// yiaT: outer membrane protein /// hypothetical protein /// putative outer membrane protein	0.11488	11.1297	2.65088	0.0381292	0.414801
1766370_at	yjiT: pseudo	-0.102279	12.6018	-2.64986	0.0381807	0.414801
1766299_at	sibB: ncRNA	-0.156645	9.93746	-2.64652	0.0383512	0.414801
1763308_s_at	envZ /// envZ: osmolarity sensor protein /// sensory histidine kinase in two-component regulatory system with OmpR	0.122573	11.7076	2.64642	0.0383562	0.414801
1760519_s_at	ECs1615 /// ybcK /// Z1871: hypothetical protein /// DLP12 prophage; predicted recombinase /// hypothetical protein	-0.134989	10.2044	-2.64622	0.0383665	0.414801
1763403_s_at	rbsC /// rbsC: ribose ABC transporter permease /// D-ribose transporter subunit	-0.0942149	12.8868	-2.64587	0.0383844	0.414801
1763312_at	csrB: ncRNA	0.0987812	12.1379	2.64455	0.0384519	0.414801
1762305_s_at	rpsR /// rpsR: 30S ribosomal protein S18 /// 30S ribosomal subunit protein S18	-0.115066	12.2551	-2.6394	0.0387172	0.414801
1761348_at	paaF: 2,3-dehydroadipyl-CoA hydratase	0.122646	11.9332	2.63939	0.0387178	0.414801
1760679_at	ryjA: ncRNA	0.12813	11.4221	2.6372	0.0388313	0.414801
1765011_s_at	ECs4481 /// lldP: L-lactate permease /// L-lactate permease	0.100262	12.1753	2.63681	0.0388515	0.414801
1763102_s_at	ECs5274 /// fimI /// fimI /// fimI: protein FimI /// fimbrial protein /// fimbrial protein involved in type 1 pilus biosynthesis /// fimbrin-like protein fimI	-0.100887	12.2356	-2.63259	0.0390711	0.414801
1769289_s_at	alsB /// yjcX: D-allose transporter subunit /// D-allose transporter subunit	-0.0935002	11.8803	-2.62906	0.0392558	0.414801
1764812_s_at	nhoA /// Z2249: N-hydroxyarylamine O-acetyltransferase /// hypothetical protein	0.119928	12.286	2.62807	0.0393078	0.414801
1766734_s_at	ECs2312 /// folM /// ydgB: short chain dehydrogenase /// dihydromonapterin reductase, NADPH-dependent; dihydrofolate reductase isozyme /// short chain dehydrogenase	0.100715	11.7809	2.62618	0.0394068	0.414801
1764770_s_at	ECs1487 /// ndh /// ndh: NADH dehydrogenase /// NADH dehydrogenase /// respiratory NADH dehydrogenase 2/cupric reductase	0.0976159	11.4227	2.62601	0.0394159	0.414801
1762048_at	potF: putrescine transporter subunit: periplasmic-binding component of ABC superfamily	0.0959816	12.318	2.62532	0.0394524	0.414801
1760226_s_at	c3427 /// ECs3689 /// ygdQ /// Z4150: hypothetical protein /// transporter /// inner membrane protein, UPF0053 family /// transporter	-0.136029	11.6111	-2.62347	0.03955	0.414801
1766211_s_at	csrD /// ECs4124 /// yhdA: targeting factor for csrBC sRNA degradation /// regulatory protein CsrD /// regulatory protein CsrD	0.101814	12.1598	2.62224	0.0396152	0.414801
1762196_s_at	dxr /// ECs0175 /// yaeM: 1-deoxy-D-xylulose 5-phosphate reductoisomerase /// 1-deoxy-D-xylulose 5-phosphate reductoisomerase /// 1-deoxy-D-xylulose 5-phosphate reductoisomerase	-0.0923618	11.2341	-2.62176	0.0396406	0.414801
1766793_s_at	ECs4885 /// ppc: phosphoenolpyruvate carboxylase /// phosphoenolpyruvate carboxylase	0.0967764	11.8668	2.62011	0.0397279	0.414801
1760899_s_at	ybiW /// ybiW /// Z1046m: putative pyruvate formate lyase /// formate acetyltransferase 3 /// pyruvate-formate lyase	0.0936505	10.7812	2.61975	0.0397468	0.414801
1767154_s_at	dppD /// dppD: dipeptide/heme transporter /// dipeptide transporter ATP-binding subunit	0.103106	11.8754	2.6181	0.0398347	0.414801
1767311_s_at	lnt: apolipoprotein N-acyltransferase	0.0974318	12.0455	2.61768	0.0398573	0.414801
1766934_at	recG: ATP-dependent DNA helicase	0.112635	11.6125	2.61265	0.0401265	0.415297
1765284_s_at	ECs3460 /// raiA /// yfiA: translation inhibitor protein RaiA /// cold shock protein associated with 30S ribosomal subunit /// translation inhibitor protein RaiA	-0.243586	12.6893	-2.61198	0.040162	0.415297
1763626_s_at	ECs1838 /// trpH /// yciV: hypothetical protein /// protein trpH /// hypothetical protein	0.119189	11.5327	2.609	0.0403226	0.415297
1769121_s_at	fucI: L-fucose isomerase	0.0960947	10.9044	2.60861	0.0403435	0.415297
1762555_s_at	ECs4482 /// lldR /// lldR: DNA-binding transcriptional repressor LldR /// DNA-binding transcriptional repressor LldR /// dual role activator/repressor for lldPRD operon	0.142972	12.0967	2.60794	0.0403801	0.415297
1768432_s_at	ECs0631 /// fepB /// fepB: iron-enterobactin transporter periplasmic binding protein /// iron-enterobactin transporter periplasmic binding protein /// iron-enterobactin transporter subunit	0.115441	11.3265	2.60555	0.0405091	0.415646
1765398_at	waaP: kinase that phosphorylates core heptose of lipopolysaccharide	-0.128511	11.5047	-2.60322	0.0406356	0.415678
1763057_s_at	ipk /// ispE: 4-diphosphocytidyl-2-C-methyl-D-erythritol kinase /// 4-diphosphocytidyl-2-C-methylerythritol kinase	0.0911003	11.5788	2.602	0.0407024	0.415678
1766003_s_at	adiY /// adiY /// adiY /// ECs5098: AraC family transcriptional regulator /// DNA-binding transcriptional activator /// regulatory protein adiY /// AraC family transcriptional regulator	-0.10685	12.403	-2.59648	0.0410045	0.417273
1760595_s_at	bcsE /// ECs4416 /// yhjS /// yhjS: cellulose production protein /// protease /// protease /// hypothetical protein	-0.0917423	12.4088	-2.59564	0.0410507	0.417273
1764595_s_at	ECs4722 /// rffH: glucose-1-phosphate thymidylyltransferase /// glucose-1-phosphate thymidylyltransferase	0.0954079	11.4423	2.59392	0.041145	0.417273
1761151_at	moeB: molybdopterin synthase sulfurylase	0.127034	10.9032	2.59169	0.0412681	0.417553
1763523_s_at	c1619 /// ECs1667 /// ECs3515 /// ypjA /// ypjA /// Z1935: hypothetical protein /// hypothetical protein /// ABC transporter ATP-binding protein /// ABC transporter ATP-binding protein /// adhesin-like autotransporter /// hypothetical protein	-0.103491	12.2135	-2.58628	0.0415685	0.417927
1764429_s_at	ECs1833 /// trpB /// trpB: tryptophan synthase subunit beta /// tryptophan synthase subunit beta /// tryptophan synthase, beta subunit	0.12754	12.1	2.586	0.0415845	0.417927
1761402_s_at	nusG /// nusG: transcription antitermination protein NusG /// transcription termination factor	-0.090456	11.3549	-2.58541	0.0416169	0.417927
1768414_s_at	ECs0005 /// yaaX /// Z0005: hypothetical protein /// hypothetical protein /// hypothetical protein	0.173058	11.4568	2.58415	0.0416876	0.417927
1769011_s_at	ECs2907 /// thiM /// thiM: hydroxyethylthiazole kinase /// hydroxyethylthiazole kinase /// hydoxyethylthiazole kinase	0.254029	10.5714	2.58183	0.0418173	0.418269
1769164_s_at	c4703 /// ECs5549 /// Z5294: hypothetical protein /// hypothetical protein /// hypothetical protein	0.116533	10.1979	2.57308	0.0423111	0.420482
1763366_x_at	c2530 /// ECs2804 /// yeeT /// yeeT: hypothetical protein /// hypothetical protein /// hypothetical protein /// CP4-44 prophage; putative protein	0.132206	11.707	2.5719	0.0423785	0.420482
1764635_s_at	csdA /// ECs3670 /// Z4127: cysteine sulfinate desulfinase /// cysteine sulfinate desulfinase /// cysteine sulfinate desulfinase	0.095679	11.2183	2.57058	0.0424536	0.420482
1760913_s_at	srmB /// srmB: ATP-dependent RNA helicase /// ATP-dependent RNA helicase SrmB	-0.112491	9.67936	-2.56689	0.0426643	0.420482
1768578_at	puuP: putrescine importer	0.106626	11.7553	2.56323	0.0428747	0.420482
1765059_at	btuB: vitamin B12/cobalamin outer membrane transporter	-0.0955141	12.4579	-2.56154	0.0429723	0.420482
1761967_at	stfR: Rac prophage; predicted tail fiber protein	0.116855	11.4463	2.56087	0.0430108	0.420482
1760189_s_at	ECs2500 /// yeaN /// yeaN /// yeaN: amino acid/amine transport protein /// amino acid/amine transport protein /// putative transporter /// transport protein YeaN	0.0903493	11.7504	2.5585	0.0431478	0.420482
1763486_s_at	ECs1466 /// yceD /// yceD: hypothetical protein /// hypothetical protein /// conserved protein, DUF177 family	-0.107196	12.1007	-2.55827	0.0431612	0.420482
1762576_s_at	cobB /// cobB /// ECs1498: NAD-dependent deacetylase /// deacetylase of acs and cheY, chemotaxis regulator /// NAD-dependent deacetylase	0.100486	11.7262	2.5571	0.0432292	0.420482
1759218_s_at	fruK /// fruK: 1-phosphofructokinase /// fructose-1-phosphate kinase	-0.10725	11.7012	-2.55656	0.0432608	0.420482
1766489_s_at	ECs0728 /// ybfA: hypothetical protein /// hypothetical protein	0.145013	10.2561	2.5557	0.0433104	0.420482
1760721_s_at	srlA /// srlA /// srlA_2: glucitol/sorbitol-specific enzyme IIC component of PTS /// PTS system, glucitol/sorbitol-specific IIC2 component /// PTS system, glucitol/sorbitol-specific IIC component, one of two; frag	-0.130225	10.5272	-2.55299	0.0434688	0.420482
1765101_at	yigG: conserved inner membrane protein	-0.0919476	11.3743	-2.55141	0.0435609	0.420482
1761628_s_at	ECs1602 /// phoP /// phoP: PhoP family transcriptional regulator /// DNA-binding transcriptional regulator PhoP /// DNA-binding response regulator in two-component regulatory system with PhoQ	-0.0929379	11.7512	-2.55132	0.0435664	0.420482
1761226_s_at	ymfA /// ymfA: conserved inner membrane protein /// hypothetical protein	0.116454	12.0273	2.54598	0.0438805	0.420482
1762335_s_at	ECs4529 /// gltS /// gltS: glutamate transport protein /// glutamate transport /// glutamate transporter	0.108845	11.6657	2.54547	0.0439106	0.420482
1763164_s_at	ECs3302 /// yfeX /// yfeX /// Z3696: hypothetical protein /// porphyrinogen oxidase, cytoplasmic /// hypothetical protein /// hypothetical protein	0.0996159	11.4702	2.54405	0.0439946	0.420482
1766317_at	yjgL: hypothetical protein	-0.109112	10.8436	-2.54165	0.0441369	0.420482
1763870_s_at	ECs0509 /// ybaA /// ybaA: hypothetical protein /// hypothetical protein /// conserved protein, DUF1428 family	-0.113548	12.2255	-2.54158	0.0441408	0.420482
1766568_s_at	acpP /// acpP: acyl carrier protein /// acyl carrier protein (ACP)	-0.123974	11.8846	-2.5391	0.0442883	0.420482
1765207_s_at	rpsD /// rpsD: 30S ribosomal protein S4 /// 30S ribosomal subunit protein S4	-0.0890744	12.4591	-2.53803	0.0443522	0.420482
1761746_at	yhgE: putative inner membrane protein	-0.0916896	12.3884	-2.53697	0.0444158	0.420482
1766883_s_at	ECs1257 /// rutB /// ycdL /// Z1510: synthetase /// ureidoacrylate amidohydrolase /// isochorismatase family protein ycdL /// synthetase	0.0937216	11.1855	2.53678	0.044427	0.420482
1763241_s_at	ECs0898 /// ybiU: hypothetical protein /// hypothetical protein	0.108646	10.4619	2.5365	0.0444436	0.420482
1768347_at	yabI: inner membrane protein, SNARE_assoc family	0.322495	10.2373	2.53207	0.0447095	0.420893
1765071_s_at	fur /// fur: ferric uptake regulator /// DNA-binding transcriptional dual regulator of siderophore biosynthesis and transport	-0.0941412	12.0925	-2.53195	0.0447168	0.420893
1767384_s_at	ECs2403 /// ydiP /// ydiP /// Z2724: AraC family transcriptional regulator /// putative DNA-binding transcriptional regulator /// transcriptional regulator YdiP /// AraC family transcriptional regulator	0.103989	11.6392	2.53097	0.0447758	0.420893
1761432_s_at	acrR /// acrR /// ECs0517: DNA-binding transcriptional repressor AcrR /// DNA-binding transcriptional repressor /// AcrR family transcriptional regulator	-0.126004	11.4729	-2.52936	0.0448732	0.420903
1759685_s_at	araF /// araF /// ECs2609: L-arabinose-binding periplasmic protein /// L-arabinose transporter subunit /// L-arabinose-binding periplasmic protein	-0.0929092	11.7294	-2.5254	0.045113	0.421265
1769279_s_at	mrcB /// mrcB: penicillin-binding protein 1b /// fused glycosyl transferase and transpeptidase	0.136125	10.3078	2.52429	0.0451804	0.421265
1768752_at	yehH: pseudo	-0.0883479	11.9203	-2.52023	0.0454287	0.421265
1761130_s_at	ECs0973 /// trxB /// trxB: thioredoxin reductase /// thioredoxin reductase /// thioredoxin reductase, FAD/NAD(P)-binding	0.0894598	12.1188	2.51536	0.0457277	0.421265
1760349_s_at	c3878 /// ECs4000 /// yhaB: hypothetical protein /// hypothetical protein /// hypothetical protein	-0.177569	8.89128	-2.51402	0.0458106	0.421265
1765772_s_at	glyS /// glyS: glycyl-tRNA synthetase subunit beta /// glycine tRNA synthetase, beta subunit	0.145244	11.74	2.51313	0.0458652	0.421265
1768186_s_at	ECs5327 /// fhuF /// fhuF: ferric hydroximate transport ferric iron reductase /// ferric hydroximate transport ferric iron reductase /// ferric iron reductase involved in ferric hydroximate transport	-0.100994	10.4269	-2.51192	0.0459402	0.421265
1765347_s_at	ECs2319 /// manA: mannose-6-phosphate isomerase /// mannose-6-phosphate isomerase	0.100959	11.4016	2.51083	0.0460078	0.421265
1767223_s_at	ECs4927 /// hydG /// zraR: transcriptional regulatory protein ZraR /// transcriptional regulatory protein ZraR /// fused DNA-binding response regulator in two-component regulatory system with ZraS: response regulator/sigma54 interaction protein	0.0951206	10.7125	2.50934	0.0461008	0.421265
1766996_s_at	c2142: hypothetical protein	0.14314	13.4087	2.5073	0.0462275	0.421265
1765734_s_at	nemR /// ydhM: transcriptional repressor for the nem operon, NEM-inactivated /// transcriptional regulator YdhM	0.221563	11.4521	2.50535	0.0463492	0.421265
1765230_s_at	ECs3774 /// gcvP /// gcvP: glycine dehydrogenase /// glycine dehydrogenase /// glycine decarboxylase, PLP-dependent, subunit (protein P) of glycine cleavage complex	0.131208	11.0724	2.50502	0.04637	0.421265
1767684_s_at	cobC /// ECs0676 /// phpB: putative alpha-ribazole-5'-P phosphatase /// PhpB /// alpha-ribazole-5'-phosphate phosphatase	0.0882146	11.7102	2.5037	0.0464527	0.421265
1761682_s_at	cpxP /// cpxP /// cpxP: repressor CpxP /// inhibitor of the cpx response; periplasmic adaptor protein /// periplasmic repressor CpxP	0.103703	10.8646	2.50282	0.046508	0.421265
1759969_s_at	c1611: hypothetical protein	-0.11728	11.2835	-2.50185	0.0465692	0.421265
1761726_s_at	oppB /// oppB: oligopeptide transporter permease /// oligopeptide transporter subunit	-0.123861	11.0069	-2.50049	0.0466546	0.421265
1761059_s_at	ECs0686 /// ybeU /// ybeU: tRNA ligase /// tRNA ligase /// conserved protein, DUF1266 family	-0.108763	12.2021	-2.49908	0.0467435	0.421265
1768442_s_at	zntA /// zntA: zinc/cadmium/mercury/lead-transporting ATPase /// zinc, cobalt and lead efflux system	0.102559	11.7324	2.49704	0.0468724	0.421265
1759328_s_at	cadC /// cadC /// ECs5115: DNA-binding transcriptional activator CadC /// DNA-binding transcriptional activator /// CadC family transcriptional regulator	-0.101824	11.6103	-2.49531	0.0469818	0.421265
1762907_at	nupX: nucleoside permease	0.0984555	11.6536	2.49381	0.047077	0.421265
1767422_s_at	ECs0112 /// ppdD /// ppdD: major pilin subunit /// major pilin subunit /// putative major pilin subunit	0.0954141	11.5277	2.4938	0.0470777	0.421265
1764407_at	evgS: hybrid sensory histidine kinase in two-component regulatory system with EvgA	-0.0982052	11.1698	-2.49067	0.0472771	0.421265
1764562_s_at	ECs0408 /// mhpT /// mhpT: 3-hydroxyphenylpropionic transporter MhpT /// 3-hydroxyphenylpropionic transporter MhpT /// putative 3-hydroxyphenylpropionic transporter	0.0889115	12.7984	2.4888	0.0473966	0.421265
1765120_s_at	dppC /// dppC: dipeptide/heme transporter /// dipeptide transporter	0.11046	12.0068	2.48865	0.0474063	0.421265
1763398_at	yfeN: putative outer membrane protein	-0.0873433	11.5774	-2.48728	0.047494	0.421265
1760815_s_at	ECs4617 /// yidH /// yidH: hypothetical protein /// hypothetical protein /// inner membrane protein, DUF202 family	0.0889379	12.0994	2.48661	0.0475375	0.421265
1759231_s_at	cptB /// ECs3769 /// ygfY: antitoxin of CptAB toxin-antitoxin pair /// hypothetical protein /// hypothetical protein	-0.104701	10.881	-2.48535	0.0476187	0.421265
1766805_at	ascB: cryptic 6-phospho-beta-glucosidase	0.0942104	11.5143	2.48482	0.0476526	0.421265
1767396_s_at	ECs0016 /// gef /// hokC /// mokC: Gef protein /// Gef protein /// toxic membrane protein, small /// regulatory protein for HokC, overlaps CDS of hokC	0.0933223	10.2072	2.481	0.0478995	0.421265
1767170_s_at	ECs2520 /// yoaH /// Z2854: hypothetical protein /// hypothetical protein /// hypothetical protein	0.108702	11.5378	2.47973	0.0479816	0.421265
1764031_s_at	ECs3960 /// ygjI /// ygjI /// ygjI: oxidoreductase /// oxidoreductase /// putative transporter /// transporter YgjI	0.165043	11.838	2.47957	0.0479917	0.421265
1767385_s_at	ECs1014 /// pncB: nicotinate phosphoribosyltransferase /// nicotinate phosphoribosyltransferase	0.0935375	12.0773	2.47951	0.0479959	0.421265
1761216_s_at	ECs1629 /// nohB /// nohD /// nohQ /// Z1882: terminase small subunit /// prophage qsr' DNA packaging protein NU1-like protein /// DLP12 prophage; DNA packaging protein /// pseudo /// DNA packaging protein of prophage CP-933X	-0.0911723	12.4764	-2.47405	0.0483518	0.421845
1759598_s_at	ECs0911 /// gsiD /// yliD /// Z1056: transport system permease /// glutathione transporter, permease component, ABC superfamily /// ABC transporter permease /// transport system permease	-0.0881349	11.8207	-2.47292	0.0484255	0.421845
1765526_s_at	cysJ /// cysJ: sulfite reductase subunit alpha /// sulfite reductase, alpha subunit, flavoprotein	0.134001	12.0888	2.47143	0.0485231	0.421845
1767229_at	wzzB: regulator of length of O-antigen component of lipopolysaccharide chains	-0.123508	11.3006	-2.46754	0.0487796	0.421845
1766389_at	MG1655_b0165	0.105507	12.6563	2.46744	0.048786	0.421845
1764178_s_at	accC /// accC /// ECs4128: acetyl-CoA carboxylase biotin carboxylase subunit /// acetyl-CoA carboxylase, biotin carboxylase subunit /// acetyl-CoA carboxylase biotin carboxylase subunit	0.0932026	10.9971	2.46675	0.0488313	0.421845
1764678_at	glmZ: ncRNA	0.127695	11.9129	2.4659	0.0488879	0.421845
1766980_s_at	fliI: flagellum-specific ATP synthase	0.109296	11.5111	2.4596	0.0493065	0.421845
1769285_at	gltB: glutamate synthase, large subunit	0.157426	10.4971	2.45906	0.0493427	0.421845
1764131_s_at	ECs2044 /// ydcS /// ydcS /// Z2279: transporter /// polyhydroxybutyrate (PHB) synthase, ABC transporter periplasmic binding protein homolog /// ABC transporter periplasmic-binding protein /// transporter	0.0919155	11.3853	2.45752	0.0494458	0.421845
1768689_s_at	ECs2086 /// osmC /// osmC /// osmC: osmotically inducible protein /// osmotically inducible protein /// lipoyl-dependent Cys-based peroxidase, hydroperoxide resistance; salt-shock inducible membrane protein; peroxiredoxin /// osmotically inducible protein C	0.0930858	11.6138	2.45728	0.0494615	0.421845
1759164_s_at	ECs3476 /// grpE /// grpE: heat shock protein GrpE /// heat shock protein GrpE /// heat shock protein	-0.0878694	11.5545	-2.45635	0.0495239	0.421845
1766530_s_at	fliG /// fliG: flagellar motor switch protein G /// flagellar motor switching and energizing component	0.327841	10.1699	2.45564	0.0495718	0.421845
1763325_at	MG1655_yabP_b0056	-0.106009	11.3898	-2.45558	0.0495753	0.421845
1759132_at	sokB: ncRNA	-0.111991	11.0101	-2.45556	0.0495772	0.421845
1761759_s_at	ECs3171 /// nuoB /// nuoB: NADH dehydrogenase subunit B /// NADH dehydrogenase subunit B /// NADH:ubiquinone oxidoreductase, chain B	-0.0904338	11.6925	-2.45513	0.0496061	0.421845
1760967_s_at	c1323 /// ECs1435 /// yceJ /// Z1693: cytochrome b561 2 /// cytochrome /// putative cytochrome b561 /// cytochrome	-0.0870519	12.5462	-2.45016	0.0499411	0.423869
1762403_at	intS: CPS-53 (KpLE1) prophage; predicted prophage CPS-53 integrase	0.102547	10.4534	2.44189	0.0505037	0.426953
1760048_s_at	bioA /// bioA /// ECs0852: adenosylmethionine-8-amino-7-oxononanoate aminotransferase /// 7,8-diaminopelargonic acid synthase, PLP-dependent /// adenosylmethionine-8-amino-7-oxononanoate aminotransferase	0.0951478	11.4629	2.43969	0.0506546	0.426953
1762717_s_at	lomR: pseudo	0.113823	10.7732	2.43864	0.050727	0.426953
1763499_s_at	ECs1730 /// narH /// narH /// narH: nitrate reductase 1 subunit beta /// nitrate reductase 1 subunit beta /// nitrate reductase 1, beta (Fe-S) subunit /// respiratory nitrate reductase 1 subunit beta	0.0883975	10.8543	2.4367	0.0508608	0.426953
1767666_s_at	ECs3379 /// rlmN /// yfgB: ribosomal RNA large subunit methyltransferase N /// dual specificity 23S rRNA m(2)A2503, tRNA m(2)A37 methyltransferase, SAM-dependent /// ribosomal RNA large subunit methyltransferase N	0.130363	10.8628	2.43607	0.0509042	0.426953
1766049_s_at	ECs0669 /// ybeD /// ybeD: hypothetical protein /// hypothetical protein /// conserved protein, UPF0250 family	-0.0855977	12.6706	-2.4321	0.0511787	0.426953
1760512_s_at	ECs3780 /// ygfB /// ygfB: hypothetical protein /// hypothetical protein /// conserved protein, UPF0149 family	0.0911155	12.3743	2.42978	0.0513407	0.426953
1763207_s_at	flgJ /// flgJ: flagellar rod assembly protein/muramidase FlgJ /// muramidase	0.089675	12.6251	2.42924	0.0513778	0.426953
1759437_s_at	ECs0600 /// nfrA: bacteriophage N4 receptor, outer membrane subunit /// bacteriophage N4 receptor, outer membrane subunit	0.104269	10.9404	2.42886	0.0514042	0.426953
1763619_s_at	ECs2809 /// yeeX /// yeeX: hypothetical protein /// hypothetical protein /// conserved protein, UPF0265 family	-0.113459	11.3624	-2.42784	0.0514755	0.426953
1764069_at	yjbI: pseudo	-0.0937821	9.58263	-2.42639	0.051577	0.426953
1765634_s_at	ECs5054 /// nrfC /// nrfC /// nrfC: NrfC /// formate-dependent nitrite reductase; Fe-S centers /// formate-dependent nitrite reductase, 4Fe4S subunit /// NrfC protein	0.0881561	10.6667	2.42526	0.0516564	0.426953
1759383_s_at	hybD /// hybD: maturation protease for hydrogenase 2 /// hydrogenase 2 maturation endopeptidase	-0.107394	12.4987	-2.42151	0.05192	0.426953
1766158_at	puuE: GABA aminotransferase, PLP-dependent	0.144313	10.5382	2.42115	0.0519456	0.426953
1767894_s_at	fliR /// fliR: flagellar biosynthesis protein FliR /// flagellar export pore protein	-0.102589	12.0236	-2.42026	0.0520085	0.426953
1767143_s_at	ECs4775 /// pepQ: proline dipeptidase /// proline dipeptidase	-0.104246	11.7082	-2.41512	0.0523726	0.426953
1768160_s_at	ECs5220 /// yjgF: hypothetical protein /// hypothetical protein	0.128567	11.919	2.41469	0.0524028	0.426953
1765502_s_at	ECs3280 /// yfeR /// yfeR /// yfeR: hypothetical protein /// transcriptional regulator /// putative DNA-binding transcriptional regulator /// transcriptional regulator YfeR	0.147193	11.9525	2.4146	0.0524096	0.426953
1760104_s_at	ECs0561 /// ybbD /// ybbD: hypothetical protein /// hypothetical protein /// pseudo	-0.178827	8.56229	-2.41406	0.052448	0.426953
1767829_s_at	serB /// serB: phosphoserine phosphatase /// 3-phosphoserine phosphatase	0.107549	12.1633	2.41007	0.0527331	0.426953
1760019_s_at	c1714 /// ECs5426: hypothetical protein /// hypothetical protein	-0.127703	11.1987	-2.40977	0.0527542	0.426953
1763227_s_at	ECs4447 /// xylB: xylulokinase /// xylulokinase	-0.100653	11.635	-2.40961	0.0527661	0.426953
1768573_s_at	ECs2692 /// yodD /// Z3043: hypothetical protein /// hypothetical protein /// hypothetical protein	0.112201	11.2974	2.40612	0.0530167	0.426953
1767912_s_at	ECs0599 /// ybcH: hypothetical protein /// hypothetical protein	-0.0933008	10.7901	-2.40603	0.0530235	0.426953
1760652_s_at	deoD /// deoD: purine nucleoside phosphorylase /// purine-nucleoside phosphorylase	-0.126697	12.4328	-2.40454	0.0531308	0.426953
1761413_s_at	c2255 /// ECs2555 /// ptrB /// ptrB: hypothetical protein /// protease 2 /// protease 2 /// protease II	0.10432	11.6577	2.4026	0.0532713	0.426953
1768557_s_at	csgD /// csgD /// ECs1417: DNA-binding transcriptional regulator CsgD /// DNA-binding transcriptional activator for csgBA /// DNA-binding transcriptional regulator CsgD	-0.0901471	10.7392	-2.40236	0.0532883	0.426953
1762860_s_at	ECs2130 /// yneG /// Z2180: hypothetical protein /// hypothetical protein /// hypothetical protein	0.106692	11.9464	2.39856	0.0535643	0.426953
1764713_s_at	c4375 /// ECs4440 /// yiaG /// yiaG: transcriptional regulator /// transcriptional regulator /// transcriptional regulator /// putative transcriptional regulator, HTH_CROC1 family	-0.119349	12.1792	-2.39834	0.0535808	0.426953
1764329_s_at	ECs5138 /// mscM /// yjeP: hypothetical protein /// mechanosensitive channel protein, miniconductance /// hypothetical protein	0.1854	11.0362	2.39756	0.0536375	0.426953
1760906_s_at	cnu /// ECs2334 /// ydgT /// Z2631: oriC-binding complex H-NS/Cnu; binds 26 bp cnb site; also forms a complex with StpA /// oriC-binding nucleoid-associated protein /// oriC-binding nucleoid-associated protein /// oriC-binding nucleoid-associated protein	0.0999775	11.3886	2.397	0.0536786	0.426953
1764483_s_at	ECs2449 /// spy /// spy /// spy: hypothetical protein /// hypothetical protein /// periplasmic ATP-independent protein refolding chaperone, stress-induced /// periplasmic protein	0.173982	13.2045	2.39661	0.0537071	0.426953
1764245_s_at	c2770 /// ECs3111 /// yfaS /// Z3481: hypothetical protein /// hypothetical protein /// pseudo /// hypothetical protein	0.171429	12.2893	2.3958	0.0537661	0.426953
1764881_s_at	ECs0664 /// ybeM /// ybeM: amidase /// pseudo /// amidase	-0.105717	10.4384	-2.3951	0.0538173	0.426953
1768785_s_at	c2987 /// ECs3324 /// eutS /// Z3718: ethanolamine utilization protein EutS /// hypothetical protein /// putative carboxysome structural protein with predicted role in ethanol utilization /// hypothetical protein	0.10983	11.6319	2.39314	0.0539612	0.426953
1764281_s_at	nusB /// nusB: transcription antitermination protein NusB /// transcription antitermination protein	0.0928504	11.1925	2.39219	0.0540308	0.426953
1762518_s_at	c4197 /// ECs4263 /// rtcA /// Z4778: RNA 3'-terminal-phosphate cyclase /// RNA 3'-terminal-phosphate cyclase /// RNA 3'-terminal phosphate cyclase /// RNA 3'-terminal-phosphate cyclase	0.189167	12.1825	2.39153	0.0540789	0.426953
1767440_s_at	cysW: sulfate/thiosulfate ABC transporter subunit	0.0934404	10.4698	2.39139	0.0540899	0.426953
1762224_s_at	ECs4226 /// trpS: tryptophanyl-tRNA synthetase /// tryptophanyl-tRNA synthetase	0.103923	11.352	2.38963	0.0542189	0.426953
1762319_at	rhsC: rhsC element core protein RshC	0.137786	10.2987	2.38859	0.0542963	0.426953
1765504_s_at	cheZ /// cheZ /// ECs2591: chemotaxis regulator CheZ /// chemotaxis regulator, protein phosphatase for CheY /// chemotaxis protein CheZ	0.0857785	11.7567	2.38841	0.0543093	0.426953
1765338_s_at	ECs1130 /// hyaC /// hyaC: hydrogenase 1 b-type cytochrome subunit /// hydrogenase 1 b-type cytochrome subunit /// hydrogenase 1, b-type cytochrome subunit	0.0848502	11.9984	2.38307	0.0547055	0.428622
1762117_s_at	ECs4218 /// nirC /// nirC: nitrite transporter NirC /// nitrite transporter NirC /// nitrite transporter	0.100059	11.2138	2.3829	0.0547177	0.428622
1767352_s_at	ECs3690 /// ygdR /// ygdR /// Z4151: hypothetical protein /// putative lipoprotein /// lipoprotein ygdR /// hypothetical protein	0.102841	12.4174	2.37615	0.0552231	0.431145
1764195_s_at	ECs4712 /// gpp /// gppA: guanosine pentaphosphate phosphohydrolase /// guanosine pentaphosphatase/exopolyphosphatase /// guanosine pentaphosphate phosphohydrolase	0.0945295	11.3932	2.37546	0.0552752	0.431145
1760649_s_at	ECs5009 /// yjbE: hypothetical protein /// hypothetical protein	0.108644	11.6844	2.37466	0.0553357	0.431145
1762116_s_at	abgB /// ECs1921 /// Z2427: p-aminobenzoyl-glutamate hydrolase, B subunit /// hypothetical protein /// hypothetical protein	0.0829316	12.0446	2.37293	0.0554657	0.431389
1766362_s_at	ECs3139 /// nudI /// yfaO /// yfaO: hypothetical protein /// nucleoside triphosphatase /// hypothetical protein /// Nudix hydrolase yfaO	-0.104966	10.8031	-2.36899	0.0557644	0.432007
1765395_s_at	ECs1604 /// hflD /// ycfC: hypothetical protein /// putative lysogenization regulator /// hypothetical protein	0.0832297	11.0803	2.36855	0.055798	0.432007
1765671_at	rhsD: rhsD element protein	0.0896973	10.847	2.36734	0.0558901	0.432007
1767571_s_at	ECs0507 /// ybaY /// ybaY /// ybaY: glycoprotein/polysaccharide metabolism /// glycoprotein/polysaccharide metabolism /// outer membrane lipoprotein /// hypothetical protein	0.115868	11.774	2.36584	0.0560046	0.432007
1767789_at	paaC: ring 1,2-phenylacetyl-CoA epoxidase subunit	0.0935052	11.8008	2.36516	0.0560565	0.432007
1762969_s_at	ybdH /// ybdH: putative oxidoreductase /// hypothetical protein	0.0884804	11.7575	2.36224	0.0562796	0.432007
1761769_s_at	ECs2402 /// ydiO /// ydiO /// Z2723: acyl-CoA dehydrogenase /// putative acyl-CoA dehydrogenase /// acyl-CoA dehydrogenase /// acyl-CoA dehydrogenase	0.0843744	11.9552	2.36104	0.0563722	0.432007
1763477_at	MG1655_ybiO_b0808	0.10673	11.6972	2.35716	0.0566706	0.432007
1760058_s_at	ECs4698 /// hdfR /// yifA: transcriptional regulator HdfR /// DNA-binding transcriptional regulator /// transcriptional regulator HdfR	-0.0964891	12.0501	-2.35668	0.0567081	0.432007
1761110_s_at	ECs2382 /// ydhZ /// Z2703: hypothetical protein /// hypothetical protein /// hypothetical protein	-0.100114	12.5497	-2.35596	0.056764	0.432007
1760727_s_at	ygaM /// ygaM: ribosome-binding protein, probably membrane-anchored, function unknown /// hypothetical protein	0.139675	10.8296	2.35332	0.0569687	0.432007
1765197_s_at	ECs0641 /// ybdN: hypothetical protein /// hypothetical protein	-0.0856922	11.3546	-2.35305	0.0569893	0.432007
1763214_at	yjgZ: KpLE2 phage-like element; putative protein	0.0928289	11.4618	2.35037	0.0571983	0.432007
1765892_s_at	ECs0738 /// ybgL /// ybgL: LamB/YcsF family protein /// LamB/YcsF family protein /// conserved protein, UPF0271 family	-0.155184	11.4312	-2.34975	0.0572469	0.432007
1763697_s_at	ECs0085 /// mraZ /// yabB: cell division protein MraZ /// RsmH methytransferase inhibitor /// cell division protein MraZ	-0.101277	11.2	-2.34851	0.0573432	0.432007
1759638_s_at	c3192 /// oweS: hypothetical protein /// pseudo	0.0848071	11.0704	2.34798	0.0573847	0.432007
1768587_s_at	ECs1829 /// yciE /// yciE: hypothetical protein /// hypothetical protein /// putative rubrerythrin/ferritin-like metal-binding protein	0.109895	11.0801	2.34776	0.0574022	0.432007
1767147_at	mcrC: 5-methylcytosine-specific restriction enzyme McrBC, subunit McrC	-0.0877418	11.6021	-2.34513	0.0576086	0.432007
1764402_s_at	ECs4881 /// pflC: pyruvate formate lyase II activase /// pyruvate formate lyase II activase	0.0993933	11.0565	2.34467	0.0576444	0.432007
1767819_s_at	accB /// accB /// ECs4127: acetyl-CoA carboxylase biotin carboxyl carrier protein subunit /// acetyl CoA carboxylase, BCCP subunit /// acetyl-CoA carboxylase biotin carboxyl carrier protein subunit	0.0840535	11.2116	2.34263	0.0578058	0.432007
1767281_s_at	ECs0241 /// ECs0602 /// ECs0731 /// ybfL /// ydcC /// yhhI /// Z0271 /// Z0700 /// Z0857 /// Z2253: H repeat-containing protein /// H repeat-containing protein /// H repeat-containing protein /// pseudo /// hypothetical protein /// putative transposase /// hypothetical protein /// receptor /// receptor /// H repeat-containing Rhs element protein	-0.088296	11.9184	-2.34256	0.0578113	0.432007
1765613_s_at	glnL /// glnL: sensory histidine kinase in two-component regulatory system with GlnG /// nitrogen regulation protein NR(II)	0.0998044	12.14	2.34184	0.0578676	0.432007
1761063_s_at	c2858: hypothetical protein	0.119616	9.83342	2.34115	0.0579222	0.432007
1767464_at	yjhV: pseudo	0.106754	11.1661	2.34029	0.0579901	0.432007
1759637_at	priA: Primosome factor n' (replication factor Y)	0.141034	11.1075	2.33883	0.0581064	0.432007
1765512_s_at	leuO /// leuO: leucine transcriptional activator /// DNA-binding transcriptional activator	-0.112338	11.3458	-2.33872	0.0581149	0.432007
1767898_s_at	dgoK /// dgoK: 2-oxo-3-deoxygalactonate kinase /// 2-dehydro-3-deoxygalactonokinase	-0.089515	11.3004	-2.33519	0.0583954	0.432202
1767209_s_at	ECs2563 /// yebK /// yebK: DNA-binding transcriptional regulator HexR /// DNA-binding transcriptional regulator HexR /// putative DNA-binding transcriptional regulator	-0.0986434	11.5804	-2.33369	0.0585156	0.432202
1761635_s_at	ECs2360 /// gloA /// gloA: glyoxalase I /// glyoxalase I /// glyoxalase I, Ni-dependent	0.103814	12.0935	2.33235	0.0586225	0.432202
1764271_s_at	ECs4394 /// mdtF /// yhiV: transport system permease /// anaerobic multidrug efflux transporter, ArcA-regulated /// transport system permease	0.142579	11.4914	2.3323	0.0586262	0.432202
1766930_s_at	ECs0241 /// ECs0602 /// ECs0731 /// yafF /// ybfL /// ydcC /// yhhI /// Z0271 /// Z0700 /// Z0857: H repeat-containing protein /// H repeat-containing protein /// H repeat-containing protein /// pseudo /// pseudo /// hypothetical protein /// putative transposase /// hypothetical protein /// receptor /// receptor	-0.0858588	12.9011	-2.33083	0.0587443	0.432202
1766155_s_at	dppB /// dppB /// ECs4423: dipeptide transporter permease DppB /// dipeptide/heme transporter /// peptide ABC transporter permease	-0.0847009	11.1504	-2.33079	0.0587475	0.432202
1759806_s_at	ECs1834 /// trpC /// trpC: bifunctional indole-3-glycerol phosphate synthase/phosphoribosylanthranilate isomerase /// bifunctional indole-3-glycerol phosphate synthase/phosphoribosylanthranilate isomerase /// fused indole-3-glycerolphosphate synthetase/N-(5-phosphoribosyl)anthranilate isomerase	0.0907507	11.059	2.3291	0.0588831	0.432202
1762687_s_at	ECs3041 /// mglA /// mglA: galactose/methyl galaxtoside transporter ATP-binding protein /// galactose/methyl galaxtoside transporter ATP-binding protein /// fused methyl-galactoside transporter subunits of ABC superfamily: ATP-binding components	-0.0869689	11.4383	-2.32508	0.0592076	0.432202
1760310_at	yfjI: CP4-57 prophage; putative protein	-0.081162	12.0097	-2.32366	0.0593225	0.432202
1768747_s_at	ECs2513 /// rnd: ribonuclease D /// ribonuclease D	0.0870576	11.8445	2.32032	0.0595937	0.432202
1766316_s_at	ECs0012 /// yaaW /// yaaW /// Z0011: hypothetical protein /// conserved protein, UPF0174 family /// hypothetical protein /// hypothetical protein	0.137593	11.8393	2.31918	0.0596871	0.432202
1763647_s_at	ECs5347 /// radA /// sms: DNA repair protein RadA /// DNA repair protein /// DNA repair protein RadA	0.109625	12.1008	2.31788	0.0597932	0.432202
1767734_s_at	ECs4611 /// ilvN /// ilvN: acetolactate synthase 1 regulatory subunit /// acetolactate synthase 1 regulatory subunit /// acetolactate synthase I, small subunit	-0.140497	10.9208	-2.31766	0.0598105	0.432202
1764525_s_at	dnaG: DNA primase	0.0873526	11.3157	2.317	0.059865	0.432202
1763188_s_at	ribA: GTP cyclohydrolase II	-0.0813188	10.5249	-2.31633	0.05992	0.432202
1762814_s_at	chrR /// ECs4650 /// yieF: chromate reductase, Class I, flavoprotein /// hypothetical protein /// hypothetical protein	0.0961563	11.0983	2.3134	0.06016	0.432202
1759107_s_at	ECs2653 /// yecF /// yecF: hypothetical protein /// hypothetical protein /// conserved protein, DUF2594 family	0.191135	10.9551	2.31339	0.0601606	0.432202
1762383_s_at	ECs2310 /// ydgH /// Z2603: hypothetical protein /// hypothetical protein /// hypothetical protein	0.0926739	11.5594	2.30996	0.0604439	0.432202
1764411_s_at	ECs3070 /// yejB /// yejB /// yejB: transport system permease /// transport system permease /// microcin C transporter YejABEF, permease subunit; ABC family /// ABC transporter permease	-0.0979459	11.1021	-2.30882	0.0605377	0.432202
1759425_s_at	pcnB: poly(A) polymerase	0.0816319	11.508	2.30871	0.0605469	0.432202
1763683_s_at	c2061 /// ECs2376 /// ydhT /// Z2696: hypothetical protein /// hypothetical protein /// hypothetical protein /// hypothetical protein	0.0975028	12.6249	2.30553	0.0608112	0.432202
1768959_s_at	ECs2906 /// thiD /// thiD: phosphomethylpyrimidine kinase /// phosphomethylpyrimidine kinase /// bifunctional hydroxy-methylpyrimidine kinase/ hydroxy-phosphomethylpyrimidine kinase	0.0946826	11.6198	2.30468	0.0608815	0.432202
1762795_s_at	ECs3790 /// scpC /// ygfH: coenzyme A transferase /// propionyl-CoA:succinate CoA transferase /// coenzyme A transferase	0.102825	11.1776	2.30434	0.0609105	0.432202
1762494_s_at	ECs1839 /// yciO /// yciO: hypothetical protein /// hypothetical protein /// putative RNA binding protein	0.0862804	10.953	2.30416	0.0609253	0.432202
1764766_s_at	ECs1928 /// ttcA /// ydaO: C32 tRNA thiolase /// tRNA 2-thiocytidine biosynthesis protein /// C32 tRNA thiolase	-0.0806674	10.5959	-2.30393	0.0609442	0.432202
1766750_s_at	cheA /// cheA /// ECs2598: chemotaxis protein CheA /// fused chemotactic sensory histidine kinase in two-component regulatory system with CheB and CheY: sensory histidine kinase/signal sensing protein /// chemotaxis protein CheA	0.094337	11.8625	2.30373	0.0609606	0.432202
1767907_s_at	frlB: fructoselysine-6-P-deglycase	-0.0833414	11.3821	-2.30288	0.061032	0.432202
1761843_s_at	ECs5458 /// ydfC /// ydfC /// Z6076: hypothetical protein /// conserved protein, Qin prophage /// hypothetical protein /// hypothetical protein	-0.161268	9.58238	-2.30116	0.0611756	0.432202
1766104_s_at	acpT /// ECs4342 /// yhhU /// Z4867: holo-(acyl carrier protein) synthase 2 /// holo-ACP synthase /// holo-(acyl carrier protein) synthase 2 /// holo-(acyl carrier protein) synthase 2	0.0838828	11.9124	2.30007	0.0612672	0.432202
1767412_s_at	ECs1894 /// ycjS /// ycjS /// ycjS: dehydrogenase /// dehydrogenase /// putative oxidoreductase, NADH-binding /// oxidoreductase ycjS	0.0857806	12.2239	2.29924	0.0613367	0.432202
1767860_at	paaA: ring 1,2-phenylacetyl-CoA epoxidase subunit	0.0916209	11.9857	2.29915	0.0613437	0.432202
1759334_s_at	ECs5297 /// yjiL /// yjiL: hypothetical protein /// hypothetical protein /// putative ATPase, activator of (R)-hydroxyglutaryl-CoA dehydratase	0.0934491	11.7292	2.29873	0.0613795	0.432202
1763007_s_at	pepP: proline aminopeptidase P II	0.0826749	10.9668	2.29667	0.0615525	0.432202
1762039_at	bglH: carbohydrate-specific outer membrane porin, cryptic	-0.08347	10.9614	-2.29653	0.0615646	0.432202
1768092_s_at	c2615 /// ECs2893 /// gatR /// gatR: hypothetical protein /// split galactitol utilization operon repressor /// galactitol utilization operon repressor /// pseudo	-0.0806826	11.462	-2.29432	0.0617506	0.432202
1768212_s_at	ECs4499 /// rfaC /// rfaC /// waaC: ADP-heptose--LPS heptosyltransferase /// ADP-heptose--LPS heptosyltransferase /// ADP-heptose:LPS heptosyl transferase I /// ADP-heptose:LPS heptosyl transferase I	-0.094202	12.4967	-2.29429	0.0617531	0.432202
1759970_s_at	gshB: glutathione synthetase	0.116579	11.7297	2.29284	0.0618762	0.432202
1761497_s_at	caiD /// ECs0039: carnitinyl-CoA dehydratase /// carnitinyl-CoA dehydratase	0.108493	10.2138	2.29169	0.0619738	0.432202
1761277_s_at	ycgR /// ycgR: flagellar velocity braking protein, c-di-GMP-regulated /// hypothetical protein	0.11564	11.1424	2.29116	0.0620189	0.432202
1762122_s_at	ECs1133 /// hyaF /// hyaF: hydrogenase-1 operon protein HyaF /// hydrogenase-1 operon protein HyaF /// protein involved in nickel incorporation into hydrogenase-1 proteins	0.118383	11.0031	2.29024	0.0620963	0.432202
1767911_s_at	ECs2487 /// msrB /// yeaA: methionine sulfoxide reductase B /// methionine sulfoxide reductase B /// methionine sulfoxide reductase B	0.0985626	11.5905	2.28555	0.0624967	0.433775
1764994_s_at	agaB /// agaB /// ECs4018: PTS system N-acetylgalactosamine-specific transporter subunit IIB /// N-acetylgalactosamine-specific enzyme IIB component of PTS /// PTS system N-acetylgalactosamine-specific transporter subunit IIB	-0.0948432	11.3816	-2.28522	0.0625253	0.433775
1761229_s_at	ECs5299 /// yjiN /// yjiN: hypothetical protein /// hypothetical protein /// zinc-type alcohol dehydrogenase-like protein	-0.0949291	11.6814	-2.28369	0.0626557	0.433775
1763083_s_at	insI /// insI1 /// tra8_2 /// tra8_3 /// ydbA /// Z1133 /// Z1572: transposase insI /// IS30 transposase /// IS30 transposase encoded within prophage CP-933T /// IS30 transposase /// pseudo /// transposase /// transposase	-0.110898	12.2331	-2.28225	0.0627797	0.433775
1760545_s_at	ECs2098 /// gadB /// gadB /// gadB: glutamate decarboxylase /// glutamate decarboxylase /// glutamate decarboxylase B, PLP-dependent /// glutamate decarboxylase beta	-0.214197	8.79947	-2.2818	0.0628185	0.433775
1764433_s_at	ECs3436 /// rseC /// rseC: SoxR reducing system protein RseC /// SoxR reducing system protein RseC /// RseC protein involved in reduction of the SoxR iron-sulfur cluster	-0.0831369	12.2659	-2.27873	0.0630829	0.434405
1768064_s_at	sgrS: ncRNA	0.186045	10.928	2.27844	0.0631084	0.434405
1764118_s_at	c3840 /// ECs3964 /// higA /// ygjM: hypothetical protein /// hypothetical protein /// antitoxinof the HigB-HigA toxin-antitoxin system /// hypothetical protein	0.0916858	12.2285	2.27668	0.0632605	0.434767
1764579_s_at	wzxE /// wzxE: O-antigen translocase /// WzxE protein	-0.0957215	10.6815	-2.27437	0.0634611	0.435191
1766161_s_at	truB /// truB: tRNA pseudouridine synthase B /// tRNA pseudouridine(55) synthase	0.170887	11.543	2.27368	0.0635213	0.435191
1762100_s_at	ECs4236 /// hofN /// yrfC: hypothetical protein /// protein required for the utilization of DNA as a carbon source; fimbrial assembly protein homolog /// hypothetical protein	0.0796864	12.1524	2.27089	0.0637643	0.435786
1768461_s_at	ECs5197 /// msrA: methionine sulfoxide reductase A /// methionine sulfoxide reductase A	0.0847527	12.3306	2.2704	0.0638076	0.435786
1764074_s_at	ECs2083 /// maeA /// sfcA: malate dehydrogenase /// malate dehydrogenase, (decarboxylating, NAD-requiring) (malic enzyme) /// malate dehydrogenase	0.08083	11.142	2.26666	0.0641353	0.435811
1766243_s_at	ECs2347 /// pdxH /// pdxH: pyridoxamine 5'-phosphate oxidase /// pyridoxamine 5'-phosphate oxidase /// pyridoxine 5'-phosphate oxidase	0.140363	10.4244	2.26481	0.0642976	0.435811
1762187_s_at	c2023 /// ECs2340 /// rsxG /// Z2640: electron transport complex protein RnfG /// electron transport complex protein RnfG /// electron transport complex protein required for the reduction of SoxR /// electron transport complex protein RnfG	0.0913372	11.2528	2.26186	0.0645581	0.435811
1759318_s_at	c5343: hypothetical protein	0.117132	11.8988	2.25907	0.0648063	0.435811
1765412_s_at	ECs1940 /// ydaG /// Z2402: hypothetical protein /// Rac prophage; putative protein /// hypothetical protein	-0.106654	12.0692	-2.25901	0.0648108	0.435811
1769047_s_at	ulaA /// ulaA: PTS system ascorbate-specific transporter subunit IIC /// L-ascorbate-specific enzyme IIC component of PTS	-0.0855725	11.5332	-2.259	0.0648126	0.435811
1759330_at	yccE: hypothetical protein	-0.093858	11.3492	-2.25816	0.0648871	0.435811
1768687_at	yiiX: putative lipid binding hydrolase, DUF830 family, function unknown	0.114446	12.3868	2.25542	0.0651312	0.435811
1760951_s_at	ECs5096 /// eptA /// yjdB: cell division protein /// lipid A phosphoethanolamine transferase /// cell division protein	-0.0805708	12.2305	-2.25422	0.0652383	0.435811
1765431_s_at	c3819 /// ECs3950 /// rpoD /// rpoD: hypothetical protein /// RNA polymerase sigma factor RpoD /// RNA polymerase sigma factor RpoD /// RNA polymerase, sigma 70 (sigma D) factor	0.157028	10.3837	2.25416	0.065244	0.435811
1765279_s_at	ECs2031 /// ydcH /// ydcH: hypothetical protein /// hypothetical protein /// DUF465 family protein, function unknown	-0.143129	11.4342	-2.25386	0.0652705	0.435811
1760552_at	djlC: Hsc56 co-chaperone of HscC	-0.0829053	12.5507	-2.25323	0.065327	0.435811
1763576_s_at	ECs2511 /// yeaW /// yeaW: hypothetical protein /// hypothetical protein /// putative 2Fe-2S cluster-containing protein	0.0902853	12.0855	2.25305	0.0653434	0.435811
1766095_s_at	ECs2028 /// ydcJ /// ydcJ /// Z2298: hypothetical protein /// putative metalloenzyme /// hypothetical protein /// hypothetical protein	0.0990454	10.9922	2.25214	0.065425	0.435811
1759219_s_at	ECs5133 /// frdC /// frdC: fumarate reductase subunit C /// fumarate reductase subunit C /// fumarate reductase (anaerobic), membrane anchor subunit	0.15461	10.5418	2.25192	0.0654447	0.435811
1759952_s_at	bglA /// bglA /// ECs3773: 6-phospho-beta-glucosidase /// 6-phospho-beta-glucosidase A /// 6-phospho-beta-glucosidase	0.08212	12.8514	2.25135	0.0654958	0.435811
1764972_s_at	ECs3468 /// yfiB /// yfiB: outer membrane lipoprotein /// outer membrane lipoprotein /// putative positive effector of YfiN activity, OM lipoprotein	0.103996	10.9967	2.25024	0.0655954	0.435811
1766333_s_at	ECs5081 /// phnJ /// phnJ: protein PhnJ /// phosphonate metabolism protein /// carbon-phosphorus lyase, SAM-dependent	0.0989308	11.1409	2.24957	0.0656559	0.435811
1768315_s_at	alaC /// ECs3259 /// Z3644: valine-pyruvate aminotransferase 3 /// aminotransferase /// aminotransferase	0.0791136	12.3909	2.24707	0.0658817	0.435811
1764514_s_at	aroE /// ydiB: quinate/shikimate dehydrogenase /// quinate/shikimate 5-dehydrogenase, NAD(P)-binding	-0.0822957	11.8309	-2.24648	0.0659347	0.435811
1760945_at	yaiT: pseudo	-0.0899674	11.4259	-2.2461	0.0659693	0.435811
1766338_s_at	ECs4769 /// tatD /// tatD /// yigW: DNase TatD /// DNase TatD /// quality control of Tat-exported FeS proteins; Mg-dependent cytoplasmic DNase /// DNase TatD	0.0829671	11.7976	2.24571	0.0660047	0.435811
1767419_s_at	ECs3405 /// hcaA2 /// hcaF: 3-phenylpropionate dioxygenase subunit beta /// 3-phenylpropionate dioxygenase subunit beta /// 3-phenylpropionate dioxygenase, small (beta) subunit	0.0895462	11.7063	2.24417	0.0661445	0.436075
1764790_at	ybjP: lipoprotein	0.0943043	12.1846	2.23938	0.0665805	0.436471
1762571_at	ddpF: D,D-dipeptide permease system, ATP-binding component	0.124554	11.16	2.23873	0.0666392	0.436471
1762554_s_at	ECs0160 /// erpA /// yadR: iron-sulfur cluster insertion protein ErpA /// iron-sulfur cluster insertion protein /// iron-sulfur cluster insertion protein ErpA	0.0813599	12.9987	2.2387	0.0666424	0.436471
1762734_s_at	chaB: cation transport regulator	-0.137938	10.558	-2.23857	0.0666548	0.436471
1760225_s_at	rpoB /// rpoB: DNA-directed RNA polymerase subunit beta /// RNA polymerase, beta subunit	0.0951814	11.9514	2.23734	0.0667672	0.436471
1761490_s_at	ECs3410 /// yphB: hypothetical protein /// hypothetical protein	0.0783199	12.5865	2.23533	0.0669513	0.436471
1767024_s_at	ECs4930 /// yjaB /// yjaB: hypothetical protein /// hypothetical protein /// putative acetyltransferase	-0.0842986	12.2912	-2.23482	0.0669985	0.436471
1762031_s_at	ECs4846 /// yiiR /// yiiR: hypothetical protein /// hypothetical protein /// putative inner membrane protein, DUF805 family	-0.0827076	12.7705	-2.23389	0.0670842	0.436471
1761494_s_at	ECs4868 /// metB /// metB: cystathionine gamma-synthase /// cystathionine gamma-synthase /// cystathionine gamma-synthase, PLP-dependent	0.104457	11.7059	2.23297	0.0671684	0.436471
1762455_s_at	ECs2829 /// ugd: UDP-glucose 6-dehydrogenase /// UDP-glucose 6-dehydrogenase	0.111256	11.5361	2.23039	0.0674068	0.436471
1767841_s_at	ECs3995 /// tdcD /// tdcD: propionate/acetate kinase /// propionate/acetate kinase /// propionate kinase/acetate kinase C, anaerobic	0.0849218	11.5225	2.23007	0.0674369	0.436471
1759904_s_at	ECs3924 /// ygiA: hypothetical protein /// hypothetical protein	0.098333	11.2917	2.23002	0.0674415	0.436471
1766452_at	yabP: pseudo	-0.0883607	11.8342	-2.22885	0.0675499	0.436471
1760445_at	MG1655_yi91a_b0255	-0.140839	12.3257	-2.2279	0.067638	0.436471
1767323_s_at	ECs4883 /// yijO /// yijO /// yijO: AraC family transcriptional regulator /// AraC family transcriptional regulator /// putative DNA-binding transcriptional regulator /// transcriptional regulator YijO	0.0800711	12.2621	2.22721	0.0677025	0.436471
1769045_s_at	menD /// menD: bifunctional 2-oxoglutarate decarboxylase/ SHCHC synthase /// 2-succinyl-5-enolpyruvyl-6-hydroxy-3-cyclohexene-1-carboxylate synthase	0.157359	10.862	2.22442	0.0679623	0.437306
1767920_s_at	ECs4896 /// trmA /// trmA: tRNA (uracil-5-)-methyltransferase /// tRNA (uracil-5-)-methyltransferase /// tRNA m(5)U54 methyltransferase, SAM-dependent	0.0779579	11.4607	2.22363	0.0680355	0.437306
1764362_s_at	ECs3336 /// tmcA /// ypfI: hypothetical protein /// elongator methionine tRNA (ac4C34) acetyltransferase /// hypothetical protein	0.0817439	12.4768	2.2226	0.0681321	0.437306
1760079_s_at	ECs2293 /// ynfE /// ynfE /// Z2575: oxidoreductase major subunit /// putative selenate reductase, periplasmic /// dimethyl sulfoxide reductase chain ynfE /// oxidoreductase, major subunit	0.07837	11.4793	2.22142	0.0682429	0.437375
1763772_s_at	cspG /// cspG /// ECs1145: cold shock protein CspG /// cold shock protein homolog, cold-inducible /// cold shock protein CspG	0.100436	10.767	2.2176	0.0686017	0.438114
1765489_s_at	xseA /// xseA: exodeoxyribonuclease VII large subunit /// exonuclease VII, large subunit	0.077728	12.1668	2.21699	0.0686588	0.438114
1764570_s_at	yneL /// Z2199: pseudo /// hypothetical protein	-0.12298	11.8764	-2.21699	0.0686589	0.438114
1761472_at	yjiS: hypothetical protein	-0.12843	10.545	-2.21435	0.0689084	0.439065
1760116_s_at	ECs2884 /// mdtC /// yegO: multidrug efflux system subunit MdtC /// multidrug efflux system, subunit C /// multidrug efflux system subunit MdtC	0.111841	11.0342	2.20979	0.0693423	0.440188
1768589_s_at	moaD /// moaD: molybdopterin synthase small subunit /// molybdopterin synthase, small subunit	0.0951699	11.0906	2.20962	0.069358	0.440188
1764105_s_at	ECs4519 /// yicC /// yicC: hypothetical protein /// hypothetical protein /// conserved protein, UPF0701 family	-0.143691	12.3113	-2.20909	0.0694091	0.440188
1759978_s_at	yjgG_1: hypothetical protein	-0.0931101	11.7342	-2.20826	0.0694875	0.440188
1768890_s_at	aroM /// aroM /// ECs0440: hypothetical protein /// conserved protein, AroM family /// hypothetical protein	0.12068	11.1436	2.20252	0.0700386	0.442643
1764123_s_at	ECs0048 /// yaaU /// yaaU /// yaaU: transporter /// transporter /// putative transporter /// metabolite transporter	-0.0811761	12.2547	-2.20175	0.0701126	0.442643
1762466_at	yffM: CPZ-55 prophage; putative protein	-0.0918881	12.4069	-2.20029	0.0702533	0.442643
1761948_s_at	ECs1028 /// ycbF /// ycbF: hypothetical protein /// pili assembly chaperone /// putative periplasmic pilini chaperone	0.0796523	10.8098	2.20001	0.0702801	0.442643
1767509_s_at	hemE: uroporphyrinogen decarboxylase	0.124442	11.1423	2.19705	0.0705674	0.443683
1766876_s_at	ECs3073 /// yejG: hypothetical protein /// hypothetical protein	-0.0854547	12.2617	-2.1962	0.0706495	0.443683
1766551_s_at	ECs0521 /// ybaN /// ybaN: hypothetical protein /// hypothetical protein /// inner membrane protein, DUF454 family	0.0790497	12.5	2.19517	0.0707497	0.443683
1763330_at	ygcB: R-loop helicase-annealase Cas3 needed for Cascade anti-viral activity	-0.107562	11.9271	-2.19389	0.0708749	0.443831
1769217_at	abrB: regulator of aidB expression; inner membrane protein	-0.0879997	11.7246	-2.19086	0.0711708	0.444168
1766298_at	lhr: putative ATP-dependent helicase	0.119577	12.1803	2.19071	0.0711848	0.444168
1768326_s_at	ECs2145 /// ydeI: hypothetical protein /// hypothetical protein	0.205569	11.264	2.19022	0.0712335	0.444168
1760535_s_at	napG /// napG: quinol dehydrogenase periplasmic component /// ferredoxin-type protein essential for electron transfer from ubiquinol to periplasmic nitrate reductase (NapAB)	0.108596	11.4441	2.18884	0.0713681	0.444373
1762151_s_at	ECs2665 /// fliT /// fliT: flagellar biosynthesis protein FliT /// flagellar biosynthesis protein FliT /// putative chaperone	-0.0973711	11.0532	-2.18617	0.0716311	0.444463
1768380_s_at	ECs0410 /// frmB /// yaiM /// yaiM: esterase /// S-formylglutathione hydrolase /// esterase /// hypothetical protein	0.0925063	9.50611	2.18535	0.071712	0.444463
1769154_at	MG1655_yeeP_b1999	-0.11294	11.3234	-2.18495	0.0717518	0.444463
1766250_s_at	dmsD /// ECs2297 /// ynfI /// Z2581: twin-argninine leader-binding protein for DmsA and TorA /// twin-argninine leader-binding protein DmsD /// twin-argninine leader-binding protein DmsD /// twin-argninine leader-binding protein DmsD	0.0977066	11.94	2.18356	0.071889	0.444463
1764176_s_at	ECs0719 /// pgm: phosphoglucomutase /// phosphoglucomutase	0.209519	11.5133	2.18354	0.0718909	0.444463
1767159_s_at	ECs2375 /// ydhS /// ydhS /// Z2695: hypothetical protein /// conserved protein with FAD/NAD(P)-binding domain /// hypothetical protein /// hypothetical protein	0.0984763	11.2442	2.17765	0.072476	0.444632
1768233_s_at	ECs3114 /// gyrA /// gyrA: DNA gyrase subunit A /// DNA gyrase subunit A /// DNA gyrase (type II topoisomerase), subunit A	0.120644	11.1872	2.17719	0.072522	0.444632
1760630_s_at	ECs4277 /// glgB /// glgB /// glgB: glycogen branching protein /// glycogen branching protein /// 1,4-alpha-glucan branching enzyme /// glycogen branching enzyme	-0.0765377	12.1309	-2.17694	0.0725468	0.444632
1766668_s_at	mdoC /// opgC: glucans biosynthesis protein /// membrane protein required for succinylation of osmoregulated periplasmic glucans (OPGs)	-0.0870327	12.2101	-2.17589	0.072652	0.444632
1763233_s_at	ECs0197 /// tsaA /// yaeB /// Z0207: hypothetical protein /// tRNA-Thr(GGU) m(6)t(6)A37 methyltransferase, SAM-dependent /// hypothetical protein /// hypothetical protein	-0.0997561	11.3566	-2.17589	0.072652	0.444632
1768849_s_at	ECs2101 /// yddA /// yddA: ABC transporter ATP-binding protein /// ABC transporter ATP-binding protein /// fused predicted multidrug transporter subunits of ABC superfamily: membrane component/ATP-binding component	-0.0811319	11.7119	-2.17569	0.0726721	0.444632
1760342_at	yhhY: putative acetyltransferase	-0.100051	11.1345	-2.17527	0.0727134	0.444632
1766260_s_at	ECs0464 /// tsx /// tsx: nucleoside-specific channel-forming protein Tsx /// nucleoside channel phage T6/colicin K receptor /// nucleoside channel, receptor of phage T6 and colicin K	-0.122334	10.1371	-2.17509	0.0727321	0.444632
1767574_s_at	dksA /// dksA: RNA polymerase-binding transcription factor /// DNA-binding transcriptional regulator of rRNA transcription, DnaK suppressor protein	-0.088963	10.999	-2.17079	0.0731638	0.445031
1761552_s_at	ECs4721 /// rffG: dTDP-glucose 4,6-dehydratase /// dTDP-glucose 4,6-dehydratase	0.0810891	11.6955	2.16955	0.0732884	0.445031
1762338_s_at	ECs0151 /// ligT /// yadP: 2'-5' RNA ligase /// 2'-5' RNA ligase /// 2'-5' RNA ligase	0.102148	11.4071	2.168	0.0734454	0.445031
1767081_s_at	ECs2024 /// ydcA: hypothetical protein /// hypothetical protein	0.113542	11.0632	2.16756	0.0734892	0.445031
1763729_s_at	mobA /// mobA: molybdopterin-guanine dinucleotide biosynthesis protein MobA /// molybdopterin-guanine dinucleotide synthase	-0.0902932	11.9339	-2.1663	0.0736172	0.445031
1763926_s_at	ECs2376 /// ydhT /// Z2696: hypothetical protein /// hypothetical protein /// hypothetical protein	0.0796758	11.8501	2.16593	0.0736547	0.445031
1762468_s_at	ECs0875 /// rhlE /// rhlE: ATP-dependent RNA helicase RhlE /// ATP-dependent RNA helicase RhlE /// ATP-dependent RNA helicase	0.0848192	12.0632	2.16564	0.0736844	0.445031
1760668_s_at	rhaB: rhamnulokinase	0.0813917	12.553	2.16521	0.0737274	0.445031
1759124_s_at	ECs3025 /// yohG: multidrug resistance outer membrane protein MdtQ /// multidrug resistance outer membrane protein MdtQ	-0.0767116	10.8935	-2.16521	0.0737279	0.445031
1760156_s_at	uidA: beta-D-glucuronidase	0.0785849	12.2896	2.16435	0.0738154	0.445031
1766578_s_at	ECs1142 /// gfcB /// ymcC: regulator /// putative outer membrane lipoprotein /// regulator	-0.0799384	11.6885	-2.16015	0.0742429	0.44636
1768914_s_at	ECs2596 /// tar: methyl-accepting chemotaxis protein II /// methyl-accepting chemotaxis protein II	0.0961093	11.9524	2.16004	0.0742551	0.44636
1761036_s_at	ECs4204 /// yheT /// yheT: hydrolase /// hydrolase /// putative hydrolase	0.088614	11.9036	2.15918	0.0743422	0.44636
1762096_at	phnI: ribophosphonate triphosphate synthase complex, probable catalytic subunit	0.221268	10.7883	2.15629	0.0746389	0.447084
1767319_s_at	acrB /// acrB /// acrB /// ECs0515: acridine efflux pump /// multidrug efflux system protein /// acriflavin resistance protein B /// acridine efflux pump	0.135108	11.5096	2.15601	0.0746675	0.447084
1762208_s_at	csgF /// csgF /// ECs1415: curli assembly protein CsgF /// outer membrane protein required for curli nucleation by CsgB /// curli assembly protein CsgF	-0.0816349	10.9068	-2.15403	0.0748723	0.447503
1768373_s_at	yfjR: CP4-57 prophage; predicted DNA-binding transcriptional regulator	-0.101492	11.0288	-2.15335	0.0749422	0.447503
1761427_at	kdpA: potassium translocating ATPase, subunit A	0.0956513	11.9896	2.15177	0.0751056	0.447867
1766764_s_at	ECs0123 /// yacL: hypothetical protein /// hypothetical protein	0.11452	12.0482	2.14932	0.0753588	0.448458
1763859_s_at	ECs2040 /// yncJ /// Z2283: hypothetical protein /// hypothetical protein /// hypothetical protein	0.0836068	11.089	2.14773	0.0755251	0.448458
1764679_s_at	ubiC /// ubiC: chorismate pyruvate lyase /// chorismate--pyruvate lyase	-0.11123	11.0891	-2.14684	0.0756173	0.448458
1763828_s_at	ECs0586 /// lpxH /// ybbF: UDP-2,3-diacylglucosamine hydrolase /// UDP-2,3-diacylglucosamine pyrophosphatase /// UDP-2,3-diacylglucosamine hydrolase	0.0846513	11.6722	2.14683	0.0756178	0.448458
1763958_s_at	ECs4806 /// yihV /// yihV: kinase /// kinase /// putative sugar kinase	0.0751189	11.5398	2.14447	0.0758648	0.448458
1768976_s_at	fmt /// fmt: methionyl-tRNA formyltransferase /// 10-formyltetrahydrofolate:L-methionyl-tRNA(fMet) N-formyltransferase	0.0825655	12.1096	2.14319	0.0759985	0.448458
1765270_s_at	ECs2396 /// ydiL /// Z2717: hypothetical protein /// hypothetical protein /// hypothetical protein	-0.0947179	12.4858	-2.14253	0.0760675	0.448458
1767486_at	mutL: methyl-directed mismatch repair protein	0.109928	10.6703	2.14251	0.0760697	0.448458
1765622_s_at	ECs2366 /// ydhP /// ydhP /// Z2679: transporter /// putative transporter /// transport protein YdhP /// transporter	0.0750677	12.1788	2.1419	0.0761334	0.448458
1767904_s_at	c4616 /// dgoR: hypothetical protein /// putative DNA-binding transcriptional regulator	0.100971	9.73297	2.14098	0.0762307	0.448458
1764315_s_at	ECs2479 /// ydjF /// ydjF /// Z2808: DeoR family transcriptional regulator /// putative DNA-binding transcriptional regulator /// transcriptional regulator YdjF /// DEOR-type transcriptional regulator	-0.0881299	11.3757	-2.13856	0.0764846	0.449179
1762462_s_at	ECs2882 /// mdtA /// Z3243: multidrug efflux system subunit MdtA /// multidrug efflux system, subunit A /// multidrug efflux system subunit MdtA	0.099266	11.5041	2.13732	0.0766154	0.449179
1760113_s_at	astE /// ECs2450 /// ydjS: succinylglutamate desuccinylase /// succinylglutamate desuccinylase /// succinylglutamate desuccinylase	0.100192	11.1095	2.13642	0.0767115	0.449179
1760767_at	ssuE: NAD(P)H-dependent FMN reductase	-0.0972364	10.8838	-2.13587	0.0767688	0.449179
1761873_s_at	ECs1831 /// yciG: hypothetical protein /// hypothetical protein	0.190162	10.8108	2.13495	0.0768671	0.449179
1768553_s_at	aefA /// ECs0518 /// mscK: potassium efflux protein KefA /// potassium efflux protein KefA /// mechanosensitive channel protein, intermediate conductance, K+ regulated	0.108085	10.9446	2.13154	0.0772287	0.450082
1762677_s_at	ECs2897 /// gatA /// gatA: PTS system galactitol-specific transporter subunit IIA /// PTS system galactitol-specific transporter subunit IIA /// galactitol-specific enzyme IIA component of PTS	-0.0749273	11.894	-2.131	0.0772862	0.450082
1762898_at	ytfT: putative sugar transporter subunit: membrane component of ABC superfamily	0.177076	10.6198	2.13059	0.0773306	0.450082
1760582_at	wzxB: putative polisoprenol-linked O-antigen transporter	-0.0920521	11.6431	-2.12718	0.0776951	0.451603
1761145_s_at	insC1 /// yaiX: IS2 repressor TnpA /// pseudo	-0.0957091	12.8642	-2.12233	0.0782164	0.452252
1762191_s_at	malE /// malE /// malE: maltose ABC transporter substrate-binding protein /// maltose ABC transporter periplasmic protein /// maltose transporter subunit	-0.122367	11.2937	-2.12192	0.0782598	0.452252
1759857_s_at	kup /// trkD: potassium transporter /// potassium transport protein Kup	-0.0764679	12.1756	-2.12134	0.0783232	0.452252
1767731_s_at	infB /// infB: translation initiation factor IF-2 /// fused protein chain initiation factor 2, IF2: membrane protein/conserved protein	-0.1103	11.6999	-2.12019	0.0784467	0.452252
1763100_s_at	ECs0050 /// kefC /// kefC: glutathione-regulated potassium-efflux system protein KefC /// glutathione-regulated potassium-efflux system protein KefC /// potassium:proton antiporter	0.0745368	12.0859	2.11957	0.0785146	0.452252
1759700_s_at	ECs0243 /// ydcD: hypothetical protein /// hypothetical protein	-0.148693	10.2759	-2.11953	0.0785185	0.452252
1762751_s_at	ECs0150 /// sfsA /// sfsA: sugar fermentation stimulation protein A /// sugar fermentation stimulation protein A /// putative DNA-binding transcriptional regulator	0.0974264	10.1939	2.1186	0.0786196	0.452252
1761656_s_at	ECs4461 /// yiaU /// yiaU: LysR family transcriptional regulator /// LysR family transcriptional regulator /// putative DNA-binding transcriptional regulator	0.109664	11.1661	2.11846	0.0786346	0.452252
1764517_at	yadL: putative fimbrial-like adhesin protein	-0.0760559	12.555	-2.11633	0.0788655	0.452918
1762415_s_at	apaH: diadenosine tetraphosphatase	0.155006	11.5589	2.11549	0.0789576	0.452918
1761904_s_at	phnH /// phnH: carbon-phosphorus lyase complex subunit /// ribophosphonate triphosphate synthase subunit	0.171127	11.6623	2.11341	0.0791837	0.45362
1762957_s_at	MG1655_yi82_1_b0017	-0.0799258	12.8432	-2.10923	0.079642	0.454936
1768185_at	ybfD: hypothetical protein	-0.154238	11.8627	-2.10883	0.0796862	0.454936
1764207_s_at	eutD /// eutD: phosphotransacetylase /// phosphate acetyltransferase	0.103802	10.956	2.10847	0.0797256	0.454936
1759089_s_at	ECs3254 /// frc /// yfdW /// Z3639: formyl-coenzyme A transferase /// formyl-CoA transferase, NAD(P)-binding /// formyl-coenzyme A transferase /// formyl-coenzyme A transferase	-0.0752601	12.1025	-2.10548	0.0800556	0.45601
1762061_s_at	ECs0880 /// ybiJ: hypothetical protein /// hypothetical protein	0.0906967	12.2543	2.10487	0.0801226	0.45601
1765560_s_at	abgT /// ECs1917 /// Z2431: p-aminobenzoyl-glutamate transporter; membrane protein /// hypothetical protein /// pump protein; disrupted by IS629	-0.114201	12.4926	-2.10105	0.0805465	0.456072
1766484_at	ycjU: beta-phosphoglucomutase	-0.0759447	10.9769	-2.10096	0.0805559	0.456072
1767560_s_at	ECs1440 /// pyrC /// pyrC: dihydroorotase /// dihydroorotase /// dihydro-orotase	-0.0781973	10.1641	-2.10094	0.0805586	0.456072
1762418_s_at	ECs3577 /// hycE /// hycE /// hycE: hydrogenase 3 large subunit /// large subunit of hydrogenase 3 (part of FHL complex) /// hydrogenase 3, large subunit /// formate hydrogenlyase subunit 5	0.0750433	12.0234	2.10008	0.0806544	0.456072
1763608_s_at	ECs3015 /// yehW /// yehW /// yehW: transport system permease /// transport system permease /// putative transporter subunit: membrane component of ABC superfamily /// ABC transporter permease	0.100866	12.5412	2.0974	0.0809526	0.456072
1761575_s_at	ECs3528 /// ygaV /// ygaV /// Z3966: hypothetical protein /// tributyltin-inducible repressor of ygaVP /// transcriptional regulator YgaV /// hypothetical protein	0.0782925	10.5067	2.09618	0.0810895	0.456072
1768483_at	gnd: 6-phosphogluconate dehydrogenase, decarboxylating	-0.0873292	11.635	-2.09602	0.0811076	0.456072
1761017_s_at	ECs2822 /// hisC: histidinol-phosphate aminotransferase /// histidinol-phosphate aminotransferase	-0.0898018	11.1543	-2.09551	0.0811647	0.456072
1766986_s_at	bioF /// ECs0854: 8-amino-7-oxononanoate synthase /// 8-amino-7-oxononanoate synthase	0.0805317	9.6657	2.09549	0.0811666	0.456072
1762777_s_at	ECs3541 /// proW /// proW: glycine betaine transporter membrane protein /// glycine betaine transporter membrane protein /// glycine betaine transporter subunit	0.0742356	11.5568	2.0954	0.0811768	0.456072
1759624_s_at	ECs0617 /// ybdF: hypothetical protein /// hypothetical protein	-0.075613	12.3055	-2.09175	0.081587	0.457278
1767186_s_at	ECs4098 /// nanA: N-acetylneuraminate lyase /// N-acetylneuraminate lyase	0.0767041	12.3264	2.09084	0.081689	0.457278
1762627_s_at	ECs3697 /// ygeA /// ygeA: racemase /// racemase /// conserved protein, Asp/Glu_racemase family	0.0787124	11.9358	2.0888	0.0819196	0.457278
1765438_s_at	c3470: hypothetical protein	-0.0793608	10.77	-2.08869	0.0819327	0.457278
1763735_s_at	arnB /// ECs3141 /// yfbE /// Z3511: uridine 5'-(beta-1-threo-pentapyranosyl-4-ulose diphosphate) aminotransferase, PLP-dependent /// UDP-4-amino-4-deoxy-L-arabinose--oxoglutarate aminotransferase /// UDP-4-amino-4-deoxy-L-arabinose--oxoglutarate aminotransferase /// UDP-4-amino-4-deoxy-L-arabinose--oxoglutarate aminotransferase	0.0744624	11.9696	2.08836	0.0819698	0.457278
1764892_s_at	ECs4075 /// yrbG /// yrbG: calcium/sodium:proton antiporter /// calcium/sodium:proton antiporter /// putative calcium/sodium:proton antiporter	0.136215	11.0515	2.08792	0.0820193	0.457278
1764395_s_at	spr /// spr: outer membrane lipoprotein /// mutational suppressor of prc thermosensitivity, outer membrane lipoprotein	-0.079675	11.787	-2.08489	0.0823632	0.458611
1763769_s_at	citG /// citG: triphosphoribosyl-dephospho-CoA synthase /// 2-(5''-triphosphoribosyl)-3'-dephosphocoenzyme-A synthase	-0.0757114	10.8347	-2.08301	0.082578	0.458738
1763715_s_at	bcsF /// ECs4417 /// yhjT: hypothetical protein /// hypothetical protein /// hypothetical protein	-0.0985211	12.262	-2.08285	0.082596	0.458738
1759293_s_at	ECs0008 /// talB: transaldolase B /// transaldolase B	-0.0733519	11.1079	-2.07989	0.0829344	0.459009
1759845_s_at	ECs4456 /// yiaI /// yiaI /// ysaA: hypothetical protein /// hypothetical protein /// electron transport protein ysaA /// putative hydrogenase, 4Fe-4S ferredoxin-type component	0.0925537	11.306	2.07973	0.0829521	0.459009
1760632_s_at	c3949: hypothetical protein	0.0841279	10.3876	2.07967	0.0829597	0.459009
1766120_s_at	citX /// citX /// citX: 2-(5''-triphosphoribosyl)-3'-dephosphocoenzyme-A synthase /// apo-citrate lyase phosphoribosyl-dephospho-CoA transferase /// 2'-(5''-triphosphoribosyl)-3'-dephospho-CoA:apo-citrate lyase	0.0738079	11.172	2.07724	0.0832375	0.459963
1767765_s_at	truA /// truA: tRNA pseudouridine synthase A /// tRNA pseudouridine(38-40) synthase	0.0893615	11.6296	2.07305	0.0837209	0.461815
1759981_s_at	ECs1912 /// ynaI /// ynaI /// Z2437: hypothetical protein /// mechanosensitive channel protein, very small conductance /// hypothetical protein /// hypothetical protein	0.0794399	11.8008	2.0712	0.0839358	0.461815
1766881_s_at	ECs3449 /// yfiP /// yfiP: hypothetical protein /// hypothetical protein /// conserved protein, DTW domain	0.089669	11.0261	2.07101	0.0839573	0.461815
1769101_s_at	ECs1881 /// pspA /// pspA: phage shock protein PspA /// phage shock protein PspA /// regulatory protein for phage-shock-protein operon	-0.0902849	11.8356	-2.07023	0.0840476	0.461815
1764737_s_at	ECs2540 /// prc /// prc: carboxy-terminal protease /// carboxy-terminal protease /// carboxy-terminal protease for penicillin-binding protein 3	0.0952553	10.6459	2.06542	0.084608	0.461815
1764599_s_at	ECs4761 /// udp: uridine phosphorylase /// uridine phosphorylase	-0.0876141	11.7809	-2.06469	0.0846935	0.461815
1768002_s_at	ECs2346 /// tyrS: tyrosyl-tRNA synthetase /// tyrosyl-tRNA synthetase	0.086	11.8012	2.0632	0.084868	0.461815
1760343_s_at	deoA /// ECs5595: thymidine phosphorylase /// hypothetical protein	-0.18568	10.8547	-2.06296	0.0848962	0.461815
1767540_s_at	ECs2495 /// yeaJ /// yeaJ: hypothetical protein /// hypothetical protein /// putative diguanylate cyclase	0.0862983	10.5164	2.06277	0.0849182	0.461815
1763897_s_at	ECs3170 /// nuoC /// nuoC: bifunctional NADH:ubiquinone oxidoreductase subunit C/D /// bifunctional NADH:ubiquinone oxidoreductase subunit C/D /// NADH:ubiquinone oxidoreductase, fused CD subunit	0.0992767	11.5139	2.06197	0.085013	0.461815
1763185_s_at	c5221: hypothetical protein	-0.0737183	11.2452	-2.0618	0.085032	0.461815
1765371_s_at	ECs2445 /// osmE /// osmE: OsmE family transcriptional regulator /// DNA-binding transcriptional activator OsmE /// DNA-binding transcriptional activator	0.250514	11.8944	2.06168	0.0850468	0.461815
1766847_s_at	ECs2326 /// uidR /// uidR /// uidR: repressor for uid operon /// repressor for uid operon /// DNA-binding transcriptional repressor /// uid operon repressor	0.0856158	11.8258	2.06122	0.0851005	0.461815
1763939_s_at	ECs1255 /// rutD /// ycdJ /// Z1508: acetyltransferase /// putative aminoacrylate hydrolase, reactive intermediate detoxification /// hypothetical protein /// acetyltransferase	0.0744037	11.1145	2.06098	0.0851292	0.461815
1763069_s_at	ECs2528 /// manY /// manY /// manY: mannose-specific PTS enzyme IIC /// PTS enzyme IIC, mannose-specific /// mannose-specific enzyme IIC component of PTS /// PTS system, mannose-specific IIC component	-0.087604	12.6691	-2.06036	0.0852023	0.461815
1759669_s_at	nikD /// nikD: nickel transporter ATP-binding protein NikD /// nickel transporter subunit	0.075491	10.5796	2.05942	0.0853124	0.461815
1767183_s_at	ECs3883 /// yghW /// Z4352: hypothetical protein /// hypothetical protein /// hypothetical protein	-0.0999345	12.5087	-2.05774	0.0855111	0.461815
1760611_s_at	ECs3227 /// fadL: long-chain fatty acid outer membrane transporter /// long-chain fatty acid outer membrane transporter	-0.0732337	11.2984	-2.05688	0.0856127	0.461815
1763622_s_at	ECs4615 /// yidF /// yidF /// yidF: transcriptional regulator /// transcriptional regulator /// putative DNA-binding transcriptional regulator /// hypothetical protein	0.101723	10.8058	2.05666	0.0856385	0.461815
1761489_s_at	ssuB /// ssuB /// ssuB: aliphatic sulfonates transport ATP-binding subunit /// aliphatic sulfonates transport ATP-binding protein /// alkanesulfonate transporter subunit	-0.0733872	12.3636	-2.05626	0.0856856	0.461815
1760515_s_at	ECs3652 /// yqcC /// Z4108: hypothetical protein /// hypothetical protein /// hypothetical protein	0.0814456	12.1541	2.0531	0.0860612	0.463238
1768864_s_at	ECs0717 /// ybfF /// ybfF: hypothetical protein /// hypothetical protein /// acyl-CoA esterase	-0.105256	11.5821	-2.05225	0.0861617	0.463238
1767855_s_at	cmtB /// cmtB: mannitol phosphotransferase subunit EIIA /// putative mannitol-specific enzyme IIA component of PTS	-0.142519	11.2661	-2.04668	0.0868274	0.466101
1765474_s_at	ECs1040 /// matP /// ycbG: hypothetical protein /// Ter macrodomain organizer matS-binding protein /// hypothetical protein	-0.114684	11.7754	-2.0441	0.0871383	0.466101
1765695_s_at	ECs2557 /// yebF /// yebF: hypothetical protein /// hypothetical protein /// extracellular Colicin M immunity family protein	0.0815619	12.8467	2.04196	0.0873955	0.466101
1761331_s_at	ylbA: hypothetical protein	0.114094	11.0621	2.04176	0.08742	0.466101
1760622_s_at	astA /// c2147 /// ECs2453 /// Z2779: arginine succinyltransferase /// arginine succinyltransferase /// arginine succinyltransferase /// arginine succinyltransferase	0.0719073	11.8421	2.04069	0.0875499	0.466101
1766053_s_at	ECs5335 /// yjjU /// yjjU: hypothetical protein /// hypothetical protein /// putative phospholipase, patatin-like family	0.117868	10.859	2.0405	0.0875722	0.466101
1762962_s_at	ECs5311 /// yjiA /// yjiA /// Z5951: GTP-binding protein YjiA /// putative GTPase /// GTP-binding protein YjiA /// GTP-binding protein YjiA	0.0847568	11.3036	2.03991	0.0876437	0.466101
1759645_s_at	ECs2650 /// pgsA: phosphatidylglycerophosphate synthetase /// phosphatidylglycerophosphate synthetase	0.0927648	12.209	2.03983	0.0876541	0.466101
1759780_s_at	ECs2384 /// lpp /// lpp: murein lipoprotein /// murein lipoprotein /// major outer membrane lipoprotein	0.121578	11.4498	2.03952	0.0876912	0.466101
1768931_at	bglX: beta-D-glucoside glucohydrolase, periplasmic	0.0864686	11.7481	2.03895	0.0877605	0.466101
1762303_s_at	ECs2863 /// wcaB /// wcaB: colanic acid biosynthesis acetyltransferase WcaB /// colanic acid biosynthesis acetyltransferase WcaB /// putative acyl transferase	0.102521	12.3881	2.03353	0.0884206	0.46764
1759627_s_at	c5269 /// ECs5160 /// yjfL /// yjfL: hypothetical protein /// hypothetical protein /// hypothetical protein /// inner membrane protein, UPF0719 family	-0.0779789	12.4845	-2.03315	0.0884673	0.46764
1768627_s_at	ECs4377 /// slp /// slp /// slp: hypothetical protein /// hypothetical protein /// outer membrane lipoprotein /// outer membrane protein Slp	-0.100913	11.3026	-2.03309	0.0884736	0.46764
1763534_at	c5055: hypothetical protein	-0.115992	10.7043	-2.0316	0.0886564	0.46764
1759540_s_at	c3612 /// c4552 /// insC1 /// yaiX: transposase insC /// transposase insC /// IS2 repressor TnpA /// pseudo	-0.0768255	12.729	-2.03134	0.0886888	0.46764
1761388_s_at	bioB /// ECs0853: biotin synthase /// biotin synthase	0.0889703	12.0303	2.03131	0.0886922	0.46764
1766138_s_at	dinJ /// dinJ /// ECs0253: damage-inducible protein J /// antitoxin of YafQ-DinJ toxin-antitoxin system /// protein DinJ	0.107186	11.2201	2.02923	0.0889479	0.468423
1766726_s_at	ECs4407 /// yhjJ /// yhjJ: hypothetical protein /// hypothetical protein /// putative zinc-dependent peptidase	0.0801353	11.814	2.02525	0.0894381	0.470131
1763982_s_at	ECs2600 /// motA /// motA: flagellar motor protein MotA /// flagellar motor protein MotA /// proton conductor component of flagella motor	0.07443	12.1622	2.02486	0.0894873	0.470131
1765642_s_at	ECs5286 /// iadA: isoaspartyl dipeptidase /// isoaspartyl dipeptidase	0.0794942	10.9918	2.02284	0.0897367	0.470235
1766385_s_at	ECs5283 /// uxuR /// uxuR: DNA-binding transcriptional repressor UxuR /// DNA-binding transcriptional repressor UxuR /// DNA-binding transcriptional repressor	0.131616	11.0771	2.02248	0.0897811	0.470235
1768555_s_at	ECs1449 /// flgM /// flgM /// flgM: anti-sigma-28 factor FlgM /// anti-sigma-28 factor FlgM /// anti-sigma factor for FliA (sigma 28) /// anti-sigma28 factor FlgM	0.0816511	12.4845	2.02209	0.0898299	0.470235
1760584_s_at	c2669 /// ECs3024 /// yohF /// yohF: hypothetical protein /// acetoin dehydrogenase /// acetoin dehydrogenase /// putative oxidoreductase with NAD(P)-binding Rossmann-fold domain	0.0926726	11.9843	2.0201	0.0900783	0.470971
1764898_s_at	ECs3623 /// ygcP /// ygcP: anti-terminator regulatory protein /// anti-terminator regulatory protein /// putative anti-terminator regulatory protein	0.0728861	11.3129	2.019	0.0902145	0.47112
1763014_s_at	queG /// yjeS: epoxyqueuosine reductase, cobalamine-stimulated; queosine biosynthesis /// electron transport protein yjeS	-0.0709382	11.4618	-2.01557	0.0906439	0.472798
1767090_s_at	ECs2368 /// ydhB /// ydhB: DNA-binding transcriptional regulator /// DNA-binding transcriptional regulator /// putative DNA-binding transcriptional regulator	0.0709165	11.1088	2.01431	0.0908021	0.473058
1759709_s_at	ECs2855 /// wcaI /// wcaI: glycosyl transferase family protein /// glycosyl transferase /// putative glycosyl transferase	0.125195	11.274	2.01325	0.0909348	0.473186
1761479_at	yraH: putative fimbrial-like adhesin protein	-0.0869844	11.1641	-2.01139	0.0911688	0.473338
1764391_s_at	c1563 /// ECs1215 /// ECs1623 /// rzpD /// Z1473 /// Z1877: Rz endopeptidase from lambdoid prophage DLP12 /// endopeptidase /// endopeptidase /// DLP12 prophage; predicted murein endopeptidase /// endopeptidase Rz of bacteriophage BP-933W /// endopeptidase of prophage CP-933X	-0.127392	11.3222	-2.0113	0.0911807	0.473338
1764694_s_at	ECs2878 /// yegD /// yegD: chaperone /// chaperone /// putative chaperone	0.0796488	11.2597	2.00952	0.0914048	0.473727
1769054_s_at	ECs1443 /// mdtH /// yceL: multidrug resistance protein MdtH /// multidrug resistance efflux transporter conferring overexpression resistance to norfloxacin and enoxacin /// multidrug resistance protein MdtH	0.0821285	12.789	2.00863	0.0915178	0.473727
1761585_s_at	bfd /// yheA: bacterioferritin-associated ferredoxin /// bacterioferritin-associated ferredoxin	-0.0852468	11.6103	-2.00811	0.0915834	0.473727
1764647_s_at	ECs5102 /// melB: melibiose:sodium symporter /// melibiose:sodium symporter	-0.0743448	12.8017	-2.0061	0.0918385	0.473727
1763110_s_at	ECs4478 /// yibL /// yibL: hypothetical protein /// hypothetical protein /// conserved protein, ribosome-associated	-0.119984	10.4844	-2.00587	0.0918675	0.473727
1767775_s_at	ECs4733 /// hemX /// hemX: uroporphyrinogen III C-methyltransferase /// uroporphyrinogen III C-methyltransferase /// putative uroporphyrinogen III methyltransferase	0.179862	10.341	2.00557	0.0919059	0.473727
1762126_s_at	ECs4644 /// tnaC /// tnaL /// tnaL: tryptophanase leader peptide /// tryptophanase leader peptide /// tryptophanase /// tryptophanase leader peptide	-0.0851406	9.84239	-2.0045	0.0920418	0.473853
1768748_s_at	ECs4367 /// uspA /// uspA /// uspA: hypothetical protein /// universal stress protein; broad regulatory function? /// universal stress global response regulator /// universal stress protein A	-0.0708171	12.5089	-2.00304	0.0922287	0.473853
1761220_s_at	ECs5170 /// sgaB /// ulaB: PTS system L-ascorbate-specific transporter subunit IIB /// PTS system L-ascorbate-specific transporter subunit IIB /// L-ascorbate-specific enzyme IIB component of PTS	-0.0855064	12.7597	-2.00283	0.0922556	0.473853
1763611_s_at	ECs4299 /// ugpB /// ugpB: glycerol-3-phosphate transporter periplasmic binding protein /// glycerol-3-phosphate transporter periplasmic binding protein /// glycerol-3-phosphate transporter subunit	-0.0831927	11.6181	-1.9947	0.0932991	0.478651
1761970_s_at	ECs5085 /// phnF /// phnF: phosphonate metabolism transcriptional regulator PhnF /// phosphonate metabolism transcriptional regulator PhnF /// putative DNA-binding transcriptional regulator of phosphonate uptake and biodegradation	-0.195882	11.4185	-1.99294	0.0935257	0.479251
1764355_at	yfjK: CP4-57 prophage; conserved protein	-0.0889677	11.546	-1.99013	0.0938906	0.479676
1766817_s_at	ccmA /// ccmA /// ECs3090: cytochrome c biogenesis protein CcmA /// heme exporter subunit /// cytochrome c biogenesis protein CcmA	-0.0752301	10.8349	-1.98825	0.0941345	0.479676
1764942_s_at	ppk /// ppk: polyphosphate kinase, component of RNA degradosome /// polyphosphate kinase	-0.0774298	11.7322	-1.98778	0.0941964	0.479676
1766425_s_at	ECs5177 /// priB /// priB: primosomal replication protein N /// primosomal replication protein N /// primosomal protein N	-0.0839177	11.4415	-1.98723	0.0942683	0.479676
1760530_s_at	c2129 /// cedA /// ECs2437 /// Z2760: cell division modulator /// cell division modulator /// cell division modulator /// cell division modulator	0.0768212	12.6001	1.98658	0.0943524	0.479676
1767305_at	MG1655_b2651	0.238283	9.60812	1.98516	0.0945387	0.479676
1769256_s_at	ECs3037 /// yeiS /// yeiS /// Z3400: hypothetical protein /// conserved protein, DUF2542 family /// hypothetical protein /// hypothetical protein	-0.0843196	11.7318	-1.98501	0.094558	0.479676
1768331_s_at	ECs4129 /// yhdT /// yhdT: hypothetical protein /// hypothetical protein /// conserved inner membrane protein	0.0992242	11.8815	1.98472	0.0945957	0.479676
1769243_s_at	def: peptide deformylase	-0.0780215	11.3651	-1.98472	0.0945963	0.479676
1766130_s_at	ECs2552 /// holE /// holE: DNA polymerase III subunit theta /// DNA polymerase III subunit theta /// DNA polymerase III, theta subunit	-0.100943	12.2562	-1.98375	0.0947227	0.47969
1761068_s_at	gutQ: D-arabinose 5-phosphate isomerase	0.0744056	10.9012	1.98302	0.0948187	0.47969
1764073_s_at	ECs4112 /// yhcO /// yhcO: hypothetical protein /// hypothetical protein /// putative barnase inhibitor	-0.0944644	11.8937	-1.98112	0.0950686	0.480249
1763733_s_at	ECs4690 /// rbsD /// rbsD: D-ribose pyranase /// D-ribose pyranase /// putative cytoplasmic sugar-binding protein	-0.157328	12.9291	-1.97974	0.0952503	0.480249
1760041_s_at	ECs5018 /// malK /// malK /// malK: maltose/maltodextrin transporter ATP-binding protein /// maltose ABC transporter ATP-binding protein /// fused maltose transport subunit, ATP-binding component of ABC superfamily/regulatory protein /// maltose/maltodextrin transporter ATP-binding protein	-0.0697771	11.6257	-1.97967	0.0952588	0.480249
1760598_s_at	Z2403: hypothetical protein	-0.109935	12.2577	-1.97771	0.0955175	0.480999
1763119_s_at	ECs5323 /// yjjB /// yjjB: hypothetical protein /// hypothetical protein /// conserved inner membrane protein	-0.0715837	12.0583	-1.97633	0.0957005	0.481366
1760844_s_at	ECs0963 /// ybjX: hypothetical protein /// hypothetical protein	-0.0781393	11.0303	-1.97413	0.0959919	0.481967
1766841_s_at	phnC /// phnC: phosphonate ABC transporter ATP-binding subunit /// phosphonate/organophosphate ester transporter subunit	0.0991522	11.2414	1.97111	0.096394	0.481967
1759898_s_at	ruvC /// ruvC: Holliday junction resolvase /// component of RuvABC resolvasome, endonuclease	0.077614	12.4702	1.96991	0.0965536	0.481967
1764084_at	mdtB: multidrug efflux system, subunit B	0.156217	12.1159	1.96912	0.0966594	0.481967
1761081_s_at	cysS: cysteinyl-tRNA synthetase	0.0983743	11.3624	1.96877	0.0967069	0.481967
1759881_s_at	ECs0049 /// kefF /// yabF: glutathione-regulated potassium-efflux system ancillary protein KefF /// potassium-efflux system ancillary protein for KefC, glutathione-regulated; quinone oxidoreductase, FMN-dependent /// glutathione-regulated potassium-efflux system ancillary protein KefF	0.0921161	10.5642	1.96847	0.0967471	0.481967
1760495_s_at	ECs3633 /// queE /// ygcF: hypothetical protein /// 7-carboxy-7-deazaguanine synthase; queosine biosynthesis /// hypothetical protein	-0.10189	11.3214	-1.96772	0.0968478	0.481967
1768595_s_at	rpmJ /// rpmJ: 50S ribosomal protein L36 /// 50S ribosomal subunit protein L36	0.127057	11.8927	1.96661	0.0969956	0.481967
1759395_s_at	dppA /// dppA /// dppA /// ECs4424: dipeptide transport protein /// dipeptide transporter /// periplasmic dipeptide transport protein /// peptide ABC transporter	-0.090549	11.7456	-1.96601	0.0970774	0.481967
1761337_s_at	c4081: hypothetical protein	-0.0732965	10.6452	-1.96596	0.0970833	0.481967
1766699_s_at	c4688 /// ECs4700 /// yifB /// yifB: hypothetical protein /// ATP-dependent protease /// ATP-dependent protease /// putative bifunctional enzyme and transcriptional regulator	-0.0876797	10.976	-1.96591	0.0970908	0.481967
1768519_s_at	ECs5484: hypothetical protein	0.0699974	11.0455	1.96552	0.0971432	0.481967
1761504_s_at	frlD /// Z4734m: fructoselysine 6-kinase /// fructoselysine 6-kinase	0.10656	11.5572	1.96052	0.0978169	0.484074
1764148_at	aroC: chorismate synthase	0.0933349	10.5994	1.9603	0.0978466	0.484074
1767162_s_at	c3870 /// ECs3992 /// tdcG /// Z4464: L-serine dehydratase 1 /// L-serine deaminase /// L-serine dehydratase 3 /// L-serine deaminase	-0.0797636	11.4595	-1.95991	0.0979	0.484074
1761061_at	yehH: pseudo	-0.0929962	10.875	-1.95543	0.0985083	0.485515
1759364_s_at	ECs3707 /// ygeF /// Z4171: hypothetical protein /// pseudo /// hypothetical protein	-0.11161	11.3491	-1.95535	0.0985195	0.485515
1761579_s_at	ECs2927 /// yehL /// yehL: hypothetical protein /// hypothetical protein /// putative transporter subunit: ATP-binding component of ABC superfamily	-0.092208	10.9921	-1.95531	0.0985247	0.485515
1759601_s_at	cyoE /// ECs0482: protoheme IX farnesyltransferase /// protoheme IX farnesyltransferase	0.0725935	11.9238	1.95426	0.0986687	0.485677
1764879_at	MG1655_yjhD_b4281	-0.0910196	11.3263	-1.95337	0.0987901	0.485727
1766569_s_at	pbpG: D-alanyl-D-alanine endopeptidase	-0.0924383	10.9524	-1.95192	0.0989888	0.486157
1761908_s_at	c0670: hypothetical protein	-0.123745	11.0359	-1.946	0.0998025	0.489315
1768494_s_at	prfB /// prfB /// prfB: peptide chain release factor 2 /// peptide chain release factor RF-2 /// RF-2	0.0753013	11.5409	1.94514	0.0999215	0.489315
1763737_s_at	yibA /// yibA: hypothetical protein /// putative lyase containing HEAT-repeat	-0.0690164	10.6049	-1.94378	0.10011	0.489315
1760646_s_at	rplU /// rplU: 50S ribosomal protein L21 /// 50S ribosomal subunit protein L21	-0.0754089	11.7001	-1.94341	0.100161	0.489315
1764667_s_at	ECs4605 /// uhpB /// uhpB: sensory histidine kinase UhpB /// sensory histidine kinase UhpB /// sensory histidine kinase in two-component regulatory sytem with UhpA	0.121755	11.6764	1.94253	0.100283	0.489315
1759242_s_at	lipB /// lipB: lipoate-protein ligase B /// octanoyltransferase; octanoyl-[ACP]:protein N-octanoyltransferase	-0.0687425	12.3399	-1.94191	0.100369	0.489315
1767435_s_at	flgG /// flgG: flagellar basal body rod protein FlgG /// flagellar component of cell-distal portion of basal-body rod	0.0757649	12.2279	1.94126	0.100459	0.489315
1768901_s_at	ECs1469 /// fabH /// fabH: 3-oxoacyl-ACP synthase /// 3-oxoacyl-ACP synthase /// 3-oxoacyl-[acyl-carrier-protein] synthase III	0.112722	11.3247	1.9405	0.100566	0.489315
1762364_s_at	ECs5332 /// yjjG /// yjjG: nucleotidase /// nucleotidase /// dUMP phosphatase	0.0773217	10.4409	1.93996	0.10064	0.489315
1763906_s_at	ECs4285 /// gntU /// gntU: low affinity gluconate transporter /// low affinity gluconate transporter /// gluconate transporter, low affinity GNT 1 system	0.0757315	11.1255	1.93895	0.100782	0.489315
1763581_s_at	proC /// proC: pyrroline-5-carboxylate reductase /// pyrroline-5-carboxylate reductase, NAD(P)-binding	-0.0708359	11.8521	-1.93837	0.100863	0.489315
1764225_at	ygiZ: inner membrane protein	0.0678177	11.8083	1.93747	0.100988	0.489376
1768028_s_at	ECs0630 /// entS /// ybdA: enterobactin exporter EntS /// enterobactin exporter, iron-regulated /// enterobactin exporter EntS	0.146453	11.3067	1.93604	0.101188	0.489669
1767816_s_at	ECs4149 /// yrdD /// yrdD /// yrdD: hypothetical protein /// DNA topoisomerase /// putative DNA topoisomerase /// hypothetical protein	-0.113096	11.9258	-1.93544	0.101272	0.489669
1765899_s_at	dmsA /// dmsA /// dmsA /// ECs0979: anaerobic dimethyl sulfoxide reductase subunit A /// dimethyl sulfoxide reductase, anaerobic, subunit A /// anaerobic dimethyl sulfoxide reductase chain A /// anaerobic dimethyl sulfoxide reductase subunit A	0.0728485	11.3196	1.93383	0.101498	0.489936
1767262_s_at	ECs2152 /// ydfJ /// ydfJ /// ydfJ: transporter /// transporter /// pseudo /// metabolite transport protein	0.131153	11.6289	1.93268	0.10166	0.489936
1762875_at	rfbC: dTDP-4-deoxyrhamnose-3,5-epimerase	-0.085968	11.825	-1.93129	0.101856	0.489936
1762198_s_at	ECs3196 /// purF: amidophosphoribosyltransferase /// amidophosphoribosyltransferase	0.0716295	11.7142	1.93122	0.101866	0.489936
1766162_s_at	ECs3129 /// yfaD /// ypaA: hypothetical protein /// hypothetical protein /// hypothetical protein	0.0725091	11.4853	1.93106	0.101888	0.489936
1768695_at	yadV: putative periplasmic pilin chaperone	-0.0862159	10.857	-1.92744	0.1024	0.491743
1759445_s_at	c3734 /// ECs3882 /// hybO /// Z4351: hydrogenase 2 small subunit /// hydrogenase 2 small subunit /// hydrogenase 2, small subunit /// hydrogenase 2 small subunit	0.0697148	11.6959	1.92681	0.102489	0.491743
1763777_s_at	ECs0629 /// fepD /// fepD: iron-enterobactin transporter membrane protein /// iron-enterobactin transporter membrane protein /// iron-enterobactin transporter subunit	0.0985814	11.4099	1.92458	0.102806	0.492161
1767563_s_at	ECs4160 /// rpoA /// rpoA: DNA-directed RNA polymerase subunit alpha /// DNA-directed RNA polymerase subunit alpha /// RNA polymerase, alpha subunit	0.100444	10.6252	1.92211	0.103159	0.492161
1761079_s_at	ECs0430 /// yaiZ /// yaiZ /// Z0476: hypothetical protein /// putative inner membrane protein, DUF2754 family /// hypothetical protein /// hypothetical protein	-0.0733032	11.9027	-1.92111	0.103301	0.492161
1766884_s_at	c4371: hypothetical protein	0.0900385	10.5645	1.91998	0.103462	0.492161
1767783_s_at	c3307 /// ECs3595 /// rpoS /// rpoS: hypothetical protein /// RNA polymerase sigma factor RpoS /// RNA polymerase sigma factor RpoS /// RNA polymerase, sigma S (sigma 38) factor	-0.0748498	11.9818	-1.9198	0.103489	0.492161
1760709_s_at	ECs3578 /// hycD /// hycD /// hycD: membrane-spanning protein of hydrogenase 3 /// membrane-spanning protein of hydrogenase 3 (part of FHL complex) /// hydrogenase 3, membrane subunit /// formate hydrogenlyase subunit 4	0.104762	12.0574	1.91942	0.103543	0.492161
1768867_s_at	rpsM /// rpsM: 30S ribosomal protein S13 /// 30S ribosomal subunit protein S13	-0.0756338	11.2883	-1.91938	0.103549	0.492161
1764769_at	sibA: ncRNA	0.0900461	9.4748	1.9186	0.103661	0.492161
1769146_s_at	maf /// yceF: Maf-like protein /// Maf-like protein	-0.0733021	10.9658	-1.91851	0.103674	0.492161
1768724_s_at	ECs0133 /// yadI /// yadI /// yadI: PTS enzyme II B component /// PTS enzyme II B component /// putative PTS Enzyme IIA /// PTS system IIA component yadI	-0.10976	12.3504	-1.91771	0.103789	0.492161
1759113_s_at	ECs0975 /// ftsK /// ftsK: DNA translocase FtsK /// DNA translocase FtsK /// DNA translocase at septal ring sorting daughter chromsomes	0.0784517	11.4471	1.91536	0.104127	0.492161
1760055_s_at	ECs3703 /// yqeH /// yqeH: hypothetical protein /// hypothetical protein /// conserved protein with bipartite regulator domain	-0.0830959	11.4807	-1.91475	0.104215	0.492161
1761950_s_at	pheT /// pheT: phenylalanyl-tRNA synthetase subunit beta /// phenylalanine tRNA synthetase, beta subunit	0.0707122	11.7009	1.91467	0.104226	0.492161
1767806_at	yjjJ: putative protein kinase	0.0898971	12.5434	1.91327	0.104428	0.492161
1763796_s_at	rlmD /// rumA: 23S rRNA m(5)U1939 methyltransferase, SAM-dependent /// 23S rRNA 5-methyluridine methyltransferase	0.0803685	10.9684	1.913	0.104467	0.492161
1768230_s_at	c4084: hypothetical protein	-0.0689792	10.4769	-1.91236	0.10456	0.492161
1763251_at	fecE: KpLE2 phage-like element; iron-dicitrate transporter subunit	0.0684152	12.3781	1.91223	0.104579	0.492161
1759299_s_at	ECs0558 /// tesA /// tesA: multifunctional acyl-CoA thioesterase I/protease I/lysophospholipase L1 /// multifunctional acyl-CoA thioesterase I/protease I/lysophospholipase L1 /// multifunctional acyl-CoA thioesterase I and protease I and lysophospholipase L1	0.0988597	11.865	1.91207	0.104603	0.492161
1767264_s_at	c0161: hypothetical protein	-0.0952773	11.2976	-1.90987	0.104921	0.493127
1759431_s_at	ECs4475 /// mtlA /// mtlA /// mtlA: mannitol-specific PTS system enzyme IIABC components /// PTS system mannitol-specific transporter subunit IIABC /// fused mannitol-specific PTS enzymes: IIA components/IIB components/IIC components /// PTS system, mannitol-specific IIABC component	0.0996598	11.3867	1.90819	0.105166	0.493513
1765606_at	paaI: thioesterase, most active with ring-hydroxylated phenylacetyl-coenzyme A thioesters	0.0769092	10.3897	1.90776	0.105229	0.493513
1760319_s_at	ECs0589 /// ybcI /// ybcI: hypothetical protein /// hypothetical protein /// inner membrane protein, DUF457 family	0.0801574	13.3036	1.90675	0.105376	0.493674
1767599_s_at	thyA /// thyA: thymidylate synthase /// thymidylate synthetase	0.0728853	12.0611	1.90549	0.105559	0.493976
1762886_s_at	dsbG /// dsbG: disulfide isomerase/thiol-disulfide oxidase /// thiol:disulfide interchange protein, periplasmic	-0.0874207	11.2561	-1.90476	0.105666	0.493976
1762483_s_at	leuB /// leuB: 3-isopropylmalate dehydrogenase, NAD(+)-dependent /// 3-isopropylmalate dehydrogenase	0.0668292	9.92718	1.89964	0.106417	0.496956
1759257_s_at	c0488: hypothetical protein	-0.142834	8.97207	-1.89754	0.106727	0.497816
1764004_s_at	ECs3828 /// yggT /// yggT /// yggT: resistance protein /// resistance protein /// putative inner membrane protein /// hypothetical protein	0.0795648	12.3121	1.89652	0.106878	0.497816
1764215_s_at	c4431: hypothetical protein	0.109919	12.1658	1.89402	0.107249	0.497816
1768825_at	MG1655_yjgW_b4274	-0.101146	11.3115	-1.89355	0.107319	0.497816
1765860_s_at	ascF /// ascF /// ECs3571: PTS system cellobiose/arbutin/salicin-specific transporter subunit IIBC /// fused cellobiose/arbutin/salicin-specific PTS enzymes: IIB component/IC component /// PTS system cellobiose/arbutin/salicin-specific transporter subunit IIBC	0.123787	11.5597	1.89308	0.107389	0.497816
1767370_s_at	glnD /// glnD: uridylyltransferase /// PII uridylyl-transferase	0.102963	11.859	1.89293	0.10741	0.497816
1761716_s_at	ECs0597 /// fimZ /// fimZ: transcriptional regulator FimZ /// transcriptional regulator FimZ /// putative DNA-binding transcriptional regulator	-0.0788076	10.4024	-1.89231	0.107502	0.497816
1763519_s_at	bdcR /// ECs5228 /// yjgJ: transcriptional repressor for divergent bdcA /// hypothetical protein /// hypothetical protein	-0.0661916	10.8477	-1.89128	0.107657	0.497816
1766692_at	yafW: CP4-6 prophage; antitoxin of the YkfI-YafW toxin-antitoxin system	0.0743465	11.3196	1.89027	0.107807	0.497816
1761324_at	gtrA: CPS-53 (KpLE1) prophage; bactoprenol-linked glucose translocase (flippase)	0.0850122	11.198	1.88983	0.107872	0.497816
1762110_s_at	ECs0046 /// fixC /// fixC: oxidoreductase FixC /// oxidoreductase FixC /// putative oxidoreductase with FAD/NAD(P)-binding domain	0.0762825	11.0866	1.88908	0.107984	0.497816
1768266_s_at	ECs0705 /// nagD: UMP phosphatase /// UMP phosphatase	-0.0683232	10.5567	-1.88886	0.108017	0.497816
1768604_s_at	ECs3420 /// glrR /// yfhA /// yfhA: 2-component transcriptional regulator /// response regulator regulating glmY sRNA in two-component system with sensor protein GlrK /// 2-component transcriptional regulator /// hypothetical protein	0.0891115	11.035	1.88597	0.108451	0.497816
1765089_s_at	ECs4530 /// xanP /// yicE /// yicE: transporter /// xanthine permease /// transporter /// purine permease yicE	0.169449	11.6535	1.88522	0.108564	0.497816
1767723_s_at	gidB /// rsmG: 16S rRNA methyltransferase GidB /// 16S rRNA m(7)G527 methyltransferase, SAM-dependent; glucose-inhibited cell-division protein	-0.0721857	10.9239	-1.88448	0.108674	0.497816
1763199_s_at	c4882: hypothetical protein	0.0661477	11.8246	1.88414	0.108725	0.497816
1759551_s_at	ECs3475 /// yfjD /// yfjD: hypothetical protein /// hypothetical protein /// inner membrane protein, UPF0053 family	0.118095	11.7578	1.88388	0.108764	0.497816
1760128_s_at	ECs0476 /// xseB /// xseB: exodeoxyribonuclease VII small subunit /// exodeoxyribonuclease VII small subunit /// exonuclease VII small subunit	-0.0936136	11.2436	-1.88371	0.10879	0.497816
1760733_s_at	ECs2468 /// ynjI /// Z2795: hypothetical protein /// inner membrane protein /// hypothetical protein	-0.0732963	11.4158	-1.88301	0.108896	0.497816
1764083_s_at	ECs4923 /// hupA /// hupA: transcriptional regulator HU subunit alpha /// transcriptional regulator HU subunit alpha /// HU, DNA-binding transcriptional regulator, alpha subunit	-0.0809093	12.2273	-1.88245	0.108981	0.497816
1767579_s_at	ECs5211 /// yjgA /// yjgA: hypothetical protein /// hypothetical protein /// conserved protein, ribosome-associated	-0.096416	10.5307	-1.88236	0.108993	0.497816
1769096_s_at	degS /// degS /// ECs4108: serine endoprotease /// serine endoprotease, periplasmic /// serine endoprotease	-0.0842741	11.5763	-1.88133	0.109149	0.498007
1769068_s_at	ECs1891 /// ycjP /// ycjP /// ycjP: transport system permease /// transport system permease /// putative sugar transporter subunit: membrane component of ABC superfamily /// ABC transporter permease	0.109219	11.498	1.87787	0.109674	0.498111
1760987_at	yadC: putative fimbrial-like adhesin protein	-0.0761422	12.4288	-1.87733	0.109756	0.498111
1760068_s_at	ECs0059 /// imp /// lptD: organic solvent tolerance protein /// organic solvent tolerance protein /// LPS assembly OM complex LptDE, beta-barrel component	0.0656865	10.8876	1.8766	0.109867	0.498111
1765736_s_at	ECs1709 /// pth: peptidyl-tRNA hydrolase /// peptidyl-tRNA hydrolase	0.0888023	10.7582	1.87624	0.109922	0.498111
1762872_s_at	ECs4040 /// yhbV /// yhbV: hypothetical protein /// hypothetical protein /// putative protease	-0.0720333	11.3491	-1.8758	0.109989	0.498111
1768705_at	ydfR: Qin prophage; putative protein	-0.0707212	12.4281	-1.8755	0.110034	0.498111
1767256_s_at	c2441 /// ECs2777 /// yeeL /// Z3137: hypothetical protein /// hypothetical protein /// pseudo /// hypothetical protein	-0.0954644	11.6038	-1.87522	0.110077	0.498111
1762461_s_at	ECs1266 /// phoH /// phoH: hypothetical protein /// hypothetical protein /// conserved protein with nucleoside triphosphate hydrolase domain	0.143697	10.6718	1.87436	0.110207	0.498111
1766180_s_at	glnH /// glnH: glutamine ABC transporter periplasmic protein /// glutamine transporter subunit	-0.0679156	12.721	-1.87328	0.110373	0.498111
1765869_at	yjhQ: KpLE2 phage-like element; predicted acetyltransferase	0.0796157	11.7358	1.87277	0.110451	0.498111
1766787_s_at	phnM /// phnM: ribophosphonate triphosphate hydrolase /// PhnM protein	0.159631	10.8662	1.87243	0.110502	0.498111
1759233_at	yafL: putative lipoprotein and C40 family peptidase	0.0870535	11.7053	1.87219	0.110539	0.498111
1767649_at	ymgC: hypothetical protein	-0.0719838	10.3939	-1.8712	0.110691	0.49828
1762733_s_at	ECs4388 /// yhiD /// yhiD: Mg(2+) transport ATPase /// Mg(2+) transport ATPase /// putative Mg(2+) transport ATPase, inner membrane protein	-0.0896826	12.1729	-1.86898	0.111031	0.498966
1768302_s_at	rhaS /// rhaS: DNA-binding transcriptional activator for rhaBAD and rhaT, L-rhamnose-binding /// transcriptional activator RhaS	-0.0925007	9.90097	-1.86872	0.111072	0.498966
1768049_s_at	potD /// potD /// potD: spermidine/putrescine ABC transporter substrate-binding protein /// polyamine transporter subunit /// spermidine/putrescine ABC transporter periplasmic substrate-binding protein	0.0653156	12.1451	1.86786	0.111203	0.499045
1765890_at	yjgB: putative alcohol dehydrogenase, Zn-dependent and NAD(P)-binding	0.084975	12.4303	1.86657	0.111402	0.499082
1762726_s_at	mnmA /// mnmA: tRNA-specific 2-thiouridylase MnmA /// tRNA(Gln,Lys,Glu) U34 2-thiouridylase, first step in mnm(5)-s(2)U34-tRNA synthesis	-0.0680743	11.4069	-1.86632	0.11144	0.499082
1765571_s_at	ade /// yicP: cryptic adenine deaminase /// cryptic adenine deaminase	0.104083	11.2045	1.86137	0.112206	0.502
1767494_s_at	ECs4796 /// yihN /// yihN /// yihN: resistance protein /// resistance protein (transport) /// inner membrane protein, predicted transporter /// hypothetical protein	-0.087769	11.9507	-1.86019	0.11239	0.502305
1765597_s_at	c2251 /// ECs2551 /// yobA /// Z2889: hypothetical protein /// hypothetical protein /// hypothetical protein /// hypothetical protein	-0.0669375	11.1321	-1.85878	0.112609	0.502391
1766589_s_at	ECs0623 /// fepA /// fepA: outer membrane receptor FepA /// outer membrane receptor FepA /// iron-enterobactin outer membrane transporter	0.0657472	11.7913	1.8586	0.112638	0.502391
1769070_s_at	dxs /// dxs: 1-deoxyxylulose-5-phosphate synthase, thiamine-requiring, FAD-requiring /// 1-deoxy-D-xylulose-5-phosphate synthase	-0.07246	12.0374	-1.85596	0.11305	0.50287
1767101_s_at	ECs3873 /// gsp /// gss: bifunctional glutathionylspermidine amidase/glutathionylspermidine synthetase /// bifunctional glutathionylspermidine amidase/glutathionylspermidine synthetase /// fused glutathionylspermidine amidase/glutathionylspermidine synthetase	0.0925546	11.1059	1.85511	0.113183	0.50287
1765755_s_at	thiF /// thiF /// thiF: thiamine biosynthesis protein ThiF /// adenylyltransferase, modifies ThiS C-terminus /// adenylyltransferase	0.0697079	11.9255	1.85493	0.113211	0.50287
1764473_s_at	ECs1750 /// kch: voltage-gated potassium channel /// voltage-gated potassium channel	-0.080627	11.2575	-1.85319	0.113484	0.50287
1761165_s_at	ECs4084 /// yhbJ /// yhbJ: hypothetical protein /// hypothetical protein /// glmZ(sRNA)-inactivating NTPase, glucosamine-6-phosphate regulated	-0.0705695	11.4622	-1.85299	0.113516	0.50287
1763444_s_at	lolD /// lolD /// lolD: lipoprotein transporter ATP-binding subunit /// lipoprotein transporter ATP-binding protein /// outer membrane-specific lipoprotein transporter subunit	0.0776705	11.3317	1.85255	0.113585	0.50287
1759368_s_at	ECs4151 /// smf /// smf: DNA protecting protein DprA /// DNA protecting protein DprA /// hypothetical protein	0.112929	10.9772	1.85187	0.113692	0.50287
1764923_s_at	dsrB /// ECs2691: hypothetical protein /// hypothetical protein	0.0655072	11.9815	1.85168	0.113721	0.50287
1769165_at	ybgQ: putative outer membrane protein	0.0656152	12.5111	1.85007	0.113976	0.50287
1760242_s_at	argD /// argD /// argD: bifunctional N-succinyldiaminopimelate-aminotransferase/acetylornithine transaminase /// bifunctional acetylornithine aminotransferase/ succinyldiaminopimelate aminotransferase /// bifunctional N-succinyldiaminopimelate-aminotransferase/acetylornithine transaminase protein	-0.0789945	12.4177	-1.84876	0.114182	0.50287
1766913_s_at	ECs2383 /// pykF /// pykF: pyruvate kinase /// pyruvate kinase /// pyruvate kinase I	-0.0741368	11.9087	-1.84791	0.114317	0.50287
1761800_s_at	ECs4215 /// tsgA /// yhfC: hypothetical protein /// putative transporter /// hypothetical protein	0.0698264	12.5636	1.84755	0.114373	0.50287
1759153_s_at	c2531 /// cbeA /// ECs2805 /// yeeU: hypothetical protein /// CP4-44 prophage; cytoskeleton bundling-enhancing factor A; CbtA antitoxin /// structural protein /// structural protein	0.116106	10.6187	1.84499	0.114779	0.50287
1767124_s_at	ECs3881 /// hybA /// hybA: hydrogenase 2 protein HybA /// hydrogenase 2 protein HybA /// hydrogenase 2 4Fe-4S ferredoxin-type component	0.0655699	12.7503	1.84472	0.114822	0.50287
1765918_s_at	atoE /// atoE: short chain fatty acid transporter /// Short-chain fatty acids transporter	0.0693822	11.921	1.84464	0.114836	0.50287
1765900_s_at	ECs3816 /// yqgC: hypothetical protein /// hypothetical protein	-0.0653041	11.7405	-1.84337	0.115037	0.50287
1760008_s_at	ECs1037 /// rmf: ribosome modulation factor /// ribosome modulation factor	0.068427	11.3884	1.84276	0.115134	0.50287
1763760_at	frvX: putative peptidase	-0.0804841	12.615	-1.8422	0.115224	0.50287
1761643_s_at	ECs2469 /// topB: DNA topoisomerase III /// DNA topoisomerase III	0.118766	10.5761	1.84211	0.115237	0.50287
1761160_s_at	ECs2686 /// fliO /// fliO: flagellar biosynthesis protein FliO /// flagellar biosynthesis protein FliO /// flagellar biosynthesis protein	0.0804834	12.6594	1.84096	0.115421	0.50287
1766339_s_at	dgoT: D-galactonate transporter	-0.0664475	12.1326	-1.84043	0.115506	0.50287
1761943_s_at	ECs2462 /// ynjD /// Z2788: ABC transporter ATP-binding protein /// putative transporter subunit: ATP-binding component of ABC superfamily /// ABC transporter ATP-binding protein	0.0727863	11.194	1.84028	0.11553	0.50287
1765317_s_at	ECs1065 /// ydfA /// ydfA /// ydfB /// Z1331: hypothetical protein /// Qin prophage; putative protein /// hypothetical protein /// hypothetical protein /// hypothetical protein	0.134077	11.8993	1.83965	0.115631	0.50287
1766291_s_at	clcB /// ECs2298 /// ynfJ /// Z2583: H(+)/Cl(-) exchange transporter /// voltage-gated ClC-type chloride channel ClcB /// voltage-gated ClC-type chloride channel ClcB /// voltage-gated ClC-type chloride channel ClcB	0.0787899	12.0852	1.83941	0.115668	0.50287
1760843_at	yjeN: hypothetical protein	0.097336	11.8598	1.83871	0.115782	0.50287
1767725_at	gcl: glyoxylate carboligase	0.0986672	11.3444	1.83797	0.115899	0.50287
1762423_s_at	ECs3925 /// ygiB /// ygiB: hypothetical protein /// hypothetical protein /// conserved protein, UPF0441 family	0.0759881	11.6003	1.83785	0.115919	0.50287
1764814_s_at	ECs0125 /// speE /// speE: spermidine synthase /// spermidine synthase /// spermidine synthase (putrescine aminopropyltransferase)	0.0691416	12.2266	1.83755	0.115967	0.50287
1763295_s_at	ECs5440 /// hokB: small toxic polypeptide /// toxic polypeptide, small	0.146089	10.9604	1.8363	0.116167	0.502873
1763364_s_at	dmsC /// dmsC /// dmsC /// ECs0981: anaerobic dimethyl sulfoxide reductase subunit C /// dimethyl sulfoxide reductase, anaerobic, subunit C /// anaerobic dimethyl sulfoxide reductase chain C /// anaerobic dimethyl sulfoxide reductase subunit C	0.0734307	12.663	1.83611	0.116198	0.502873
1762334_s_at	rpmB /// rpmB: 50S ribosomal protein L28 /// 50S ribosomal subunit protein L28	-0.0772395	12.5951	-1.83406	0.116528	0.503802
1766948_s_at	c2317: hypothetical protein	-0.113049	11.0088	-1.83271	0.116746	0.50384
1763932_at	psrD: ncRNA	-0.0893271	12.0861	-1.83258	0.116767	0.50384
1763732_s_at	ECs5100 /// melR /// melR: DNA-binding transcriptional regulator MelR /// DNA-binding transcriptional regulator MelR /// DNA-binding transcriptional dual regulator	0.06716	12.163	1.83072	0.117069	0.504557
1767169_s_at	ampH /// ECs0426 /// yaiH: penicillin-binding protein /// beta-lactam binding protein AmpH /// beta-lactam binding protein AmpH	-0.0646535	11.0084	-1.83013	0.117164	0.504557
1759980_s_at	ECs5076 /// phnO /// phnO: aminoalkylphosphonic acid N-acetyltransferase /// aminoalkylphosphonic acid N-acetyltransferase /// putative aminoalkylphosphonic acid N-acetyltransferase	0.117535	11.0026	1.82751	0.117589	0.505027
1768638_s_at	ECs4640 /// yidC /// yidC: inner membrane protein translocase component YidC /// inner membrane protein translocase component YidC /// membrane protein insertase	0.122451	11.1128	1.8273	0.117624	0.505027
1760453_s_at	ECs2660 /// fliZ /// fliZ: flagella biosynthesis protein FliZ /// flagella biosynthesis protein FliZ /// RpoS antagonist; putative regulator of FliA activity	0.098287	12.3064	1.82696	0.117679	0.505027
1768529_s_at	c2215: hypothetical protein	0.0956108	11.7043	1.82633	0.117782	0.505027
1760355_s_at	ECs3160 /// nuoN /// nuoN: NADH dehydrogenase subunit N /// NADH dehydrogenase subunit N /// NADH:ubiquinone oxidoreductase, membrane subunit N	0.06398	11.9481	1.82536	0.117939	0.505027
1759438_s_at	ECs3172 /// nuoA /// nuoA: NADH dehydrogenase subunit A /// NADH dehydrogenase subunit A /// NADH:ubiquinone oxidoreductase, membrane subunit A	-0.0649642	12.946	-1.82519	0.117967	0.505027
1766689_s_at	Z4614: hypothetical protein	-0.0962438	11.7866	-1.82253	0.118402	0.506331
1761352_s_at	c4868 /// ECs4842 /// sbp: hypothetical protein /// sulfate transporter subunit /// sulfate transporter subunit	-0.0764763	12.1832	-1.82191	0.118503	0.506331
1762163_at	stfQ: Qin prophage; predicted side tail fiber assembly protein	0.0831449	11.0772	1.82027	0.118773	0.506988
1766008_s_at	ribB /// ribB: 3,4-dihydroxy-2-butanone 4-phosphate synthase /// 3,4-dihydroxy-2-butanone-4-phosphate synthase	-0.0761382	11.4703	-1.81676	0.119351	0.508961
1764006_s_at	ECs4197 /// yheO: hypothetical protein /// hypothetical protein	0.067215	11.9246	1.81571	0.119525	0.509202
1768567_s_at	ECs3107 /// rcsC: hybrid sensory kinase in two-component regulatory system with RcsB and YojN /// hybrid sensory kinase in two-component regulatory system with RcsB and YojN	0.0763028	11.317	1.81353	0.119885	0.510039
1765006_at	yffL: CPZ-55 prophage; putative protein	-0.066034	12.0949	-1.81297	0.119978	0.510039
1763236_s_at	ECs1259 /// rutR /// ycdC /// ycdC: tet operon regulator /// DNA-binding transcriptional repressor for rut operon /// tet operon regulator /// transcriptional regulator YcdC	0.0705462	10.806	1.81217	0.120112	0.510039
1764321_s_at	ECs0874 /// ybiH /// ybiH: DNA-binding transcriptional regulator /// DNA-binding transcriptional regulator /// putative DNA-binding transcriptional regulator	0.0670594	11.6962	1.81101	0.120304	0.510039
1762437_s_at	cmk: cytidylate kinase	-0.0987073	10.6537	-1.81101	0.120304	0.510039
1760252_s_at	ECs4240 /// yrfF /// yrfF /// yrfF: dehydrogenase /// dehydrogenase /// inner membrane protein /// membrane protein igaA-like protein	-0.06789	12.1268	-1.80871	0.120688	0.51117
1768024_at	mutS: methyl-directed mismatch repair protein	0.0913003	10.2288	1.80694	0.120983	0.511573
1768603_s_at	ECs3741 /// xdhC /// Z4207: xanthine dehydrogenase subunit XdhC /// xanthine dehydrogenase, Fe-S binding subunit /// xanthine dehydrogenase subunit XdhC	0.0649259	11.5089	1.80668	0.121026	0.511573
1760468_s_at	ECs2332 /// ydgJ /// ydgJ /// Z2629: oxidoreductase /// putative oxidoreductase /// oxidoreductase /// oxidoreductase	0.0891346	11.6939	1.80572	0.121188	0.511573
1763752_s_at	creD /// creD /// ECs5358: hypothetical protein /// inner membrane protein /// hypothetical protein	-0.0636446	12.1056	-1.80534	0.121251	0.511573
1764042_s_at	ECs1939 /// ydaF: hypothetical protein /// Rac prophage; putative protein	-0.0879174	12.0952	-1.80425	0.121434	0.511599
1761429_at	narZ: nitrate reductase 2 (NRZ), alpha subunit	0.113746	10.1348	1.80348	0.121563	0.511599
1767518_s_at	sdhC /// sdhC: succinate dehydrogenase cytochrome b556 large membrane subunit /// succinate dehydrogenase, membrane subunit, binds cytochrome b556	0.0762349	11.4717	1.80321	0.121609	0.511599
1761141_s_at	puuD /// puuD: gamma-glutamyl-gamma-aminobutyrate hydrolase /// gamma-Glu-GABA hydrolase	-0.0653759	12.142	-1.80183	0.12184	0.512082
1762339_s_at	ECs3552 /// yqaB /// yqaB: fructose-1-phosphatase /// fructose-1-phosphatase /// fructose-1-P and 6-phosphogluconate phosphatase	0.0729851	11.8075	1.79888	0.122339	0.512793
1767056_s_at	ECs5207 /// ytfT /// ytfT /// ytfT: transport system permease /// transport system permease /// putative sugar transporter subunit: membrane component of ABC superfamily /// ABC transporter permease	0.127586	11.4683	1.79861	0.122385	0.512793
1759906_s_at	dadA /// dadA /// ECs1684: D-amino acid dehydrogenase small subunit /// D-amino acid dehydrogenase /// D-amino acid dehydrogenase small subunit	-0.0990507	11.9006	-1.79834	0.122431	0.512793
1764033_s_at	fliS /// fliS: flagellar protein FliS /// flagellar protein potentiates polymerization	-0.0956835	11.427	-1.79724	0.122617	0.512793
1768908_s_at	ECs3014 /// mlrA /// yehV /// yehV: transcriptional regulator /// DNA-binding transcriptional regulator /// transcriptional regulator /// MerR-like regulator A	0.0874851	11.7667	1.79641	0.122757	0.512793
1764871_s_at	clpB /// ECs3455: protein disaggregation chaperone /// protein disaggregation chaperone	-0.0669903	11.8902	-1.7964	0.122759	0.512793
1759710_at	ybeR: hypothetical protein	-0.0833151	11.1056	-1.79522	0.12296	0.512793
1760801_at	yjbL: hypothetical protein	-0.220232	6.9979	-1.79503	0.122991	0.512793
1765204_s_at	ECs3159 /// yfbM /// yfbM: hypothetical protein /// hypothetical protein /// conserved protein, DUF1877 family	-0.0873827	11.0255	-1.79269	0.123391	0.512793
1768923_s_at	c3134: hypothetical protein	-0.0694773	12.3117	-1.79074	0.123723	0.512793
1761754_s_at	c1141: hypothetical protein	0.0733343	10.9062	1.79049	0.123767	0.512793
1767271_s_at	ECs3603 /// ygbE /// ygbE: hypothetical protein /// hypothetical protein /// DUF3561 family inner membrane protein	-0.0855377	12.0515	-1.79032	0.123796	0.512793
1768254_at	ybiA: conserved protein, DUF1768 family	-0.103782	11.9187	-1.78962	0.123915	0.512793
1765945_s_at	secE /// secE: preprotein translocase subunit SecE /// preprotein translocase membrane subunit	-0.0760636	11.7523	-1.78962	0.123915	0.512793
1768756_s_at	arpB /// ECs2427 /// Z2749: pseudo /// hypothetical protein /// hypothetical protein	-0.0662676	11.2028	-1.78731	0.124312	0.512793
1763589_s_at	ECs1412 /// ycdY /// ycdY /// ycdY: oxidoreductase component /// oxidoreductase component /// YcdX chaperone, redox enzyme maturation protein (REMP) required for swarming /// hypothetical protein	0.107652	11.522	1.78682	0.124397	0.512793
1761238_s_at	acs /// ECs5051: acetyl-CoA synthetase /// acetyl-CoA synthetase	-0.0780388	11.8106	-1.78498	0.124712	0.512793
1760806_s_at	ECs1935 /// racC /// racC: hypothetical protein /// hypothetical protein /// Rac prophage; putative protein	-0.0796627	11.6507	-1.78472	0.124757	0.512793
1760548_s_at	ECs3985 /// yhaH /// yhaH /// yhaH: cytochrome /// cytochrome /// inner membrane protein, DUF805 family /// hypothetical protein	-0.0648507	12.3646	-1.78338	0.12499	0.512793
1768439_s_at	ECs4199 /// slyX /// slyX: hypothetical protein /// hypothetical protein /// protein required for phi X174 lysis	0.0925287	11.8233	1.78332	0.125	0.512793
1764810_s_at	ECs4794 /// yihL /// yihL /// yihL: transcriptional regulator /// transcriptional regulator /// putative DNA-binding transcriptional regulator /// transcriptional regulator YihL	-0.0761286	11.4786	-1.78235	0.125168	0.512793
1765248_s_at	ECs1150 /// torR /// torR: DNA-binding transcriptional regulator TorR /// DNA-binding transcriptional regulator TorR /// DNA-binding response regulator in two-component regulatory system with TorS	-0.0652082	11.7821	-1.7813	0.125349	0.512793
1766324_s_at	ECs0595 /// sfmH /// sfmH: protein SfmH /// fimbrial asembly protein /// putative fimbrial-like adhesin protein	-0.073098	12.3575	-1.78103	0.125395	0.512793
1762531_s_at	ECs3069 /// yejA /// yejA: hypothetical protein /// hypothetical protein /// microcin C transporter YejABEF, periplasmic binding protein; ABC family	-0.0758591	12.0519	-1.78074	0.125446	0.512793
1762287_s_at	ECs3260 /// ypdA /// ypdA /// Z3645: sensor protein /// putative sensory kinase in two-component system with YpdB /// hypothetical protein /// sensor protein	0.0853264	11.7572	1.78062	0.125466	0.512793
1760956_s_at	ECs4106 /// yhcB /// yhcB: cytochrome d ubiquinol oxidase subunit III /// cytochrome d ubiquinol oxidase subunit III /// hypothetical protein	-0.0624138	12.4719	-1.78042	0.125501	0.512793
1765540_s_at	c3818: hypothetical protein	0.0951183	10.9979	1.78036	0.125512	0.512793
1765480_s_at	ECs3058 /// psuK /// yeiC: hypothetical protein /// pseudouridine kinase /// hypothetical protein	-0.064873	12.5011	-1.77948	0.125664	0.512793
1765383_s_at	ECs2106 /// ydeP /// ydeP /// Z2207: oxidoreductase /// putative oxidoreductase /// oxidoreductase /// oxidoreductase	0.0635679	12.1144	1.77838	0.125856	0.512793
1767499_at	yegE: putative diguanylate cyclase, GGDEF domain signaling protein	0.0641092	11.6766	1.77817	0.125893	0.512793
1760057_s_at	ECs5125 /// yjeI: hypothetical protein /// hypothetical protein	0.0649177	10.8882	1.77793	0.125934	0.512793
1761469_s_at	yebT: hypothetical protein	-0.0725674	12.0602	-1.77771	0.125972	0.512793
1764726_s_at	nikC /// nikC: nickel transporter permease NikC /// nickel transporter subunit	0.0977926	11.4022	1.77767	0.125979	0.512793
1764333_at	yaiP: putative glucosyltransferase	0.151672	9.83078	1.77631	0.126216	0.512793
1767572_s_at	ECs0925 /// ybjJ /// ybjJ /// Z1072: DeoR family transcriptional regulator /// putative transporter /// hypothetical protein /// DEOR-type transcriptional regulator	0.0762586	12.0743	1.77596	0.126277	0.512793
1769042_s_at	sucC /// sucC: succinyl-CoA synthetase subunit beta /// succinyl-CoA synthetase, beta subunit	-0.0663622	11.4153	-1.77499	0.126448	0.512793
1760092_at	yqiC: hypothetical protein	0.0752462	12.0631	1.77457	0.12652	0.512793
1762432_s_at	ECs4723 /// wecD: TDP-fucosamine acetyltransferase /// TDP-fucosamine acetyltransferase	-0.0703885	10.8664	-1.77383	0.126649	0.512793
1760450_s_at	c2068 /// ECs2381 /// ydhY /// Z2702: hypothetical protein /// hypothetical protein /// putative 4Fe-4S ferridoxin-type protein /// hypothetical protein	-0.0729443	11.8346	-1.77369	0.126674	0.512793
1762510_s_at	ECs2394 /// ydiJ /// ydiJ: oxidase /// oxidase /// putative FAD-linked oxidoreductase	0.0831144	11.7111	1.77351	0.126706	0.512793
1760350_at	yegZ: pseudo	-0.0809605	12.5715	-1.77286	0.12682	0.512793
1765631_s_at	ECs4709 /// ppiC /// ppiC: peptidyl-prolyl cis-trans isomerase C /// peptidyl-prolyl cis-trans isomerase C /// peptidyl-prolyl cis-trans isomerase C (rotamase C)	0.070755	11.8845	1.77171	0.127021	0.513132
1761641_s_at	ECs0771 /// ybgC /// ybgC: acyl-CoA thioester hydrolase /// acyl-CoA thioester hydrolase /// acyl-CoA thioesterase, involved in phospholipid metabolism	-0.120198	10.7907	-1.76934	0.127437	0.513514
1768963_s_at	yehC /// yehC: putative periplasmic pilin chaperone /// fimbrial chaperone yehC	-0.0886657	10.6669	-1.76924	0.127456	0.513514
1764432_s_at	ECs0921 /// ybjG: undecaprenyl pyrophosphate phosphatase /// undecaprenyl pyrophosphate phosphatase	-0.0688488	11.9606	-1.76915	0.127471	0.513514
1759248_at	hsdR: endonuclease R Type I restriction enzyme	0.0906329	10.9739	1.7685	0.127585	0.513514
1768449_s_at	c3265 /// ECs3566 /// norV /// Z4018: pseudo /// anaerobic nitric oxide reductase flavorubredoxin /// anaerobic nitric oxide reductase flavorubredoxin /// anaerobic nitric oxide reductase flavorubredoxin	0.0843879	11.4745	1.76602	0.128023	0.514334
1764858_s_at	ECs0572 /// ybbW /// ybbW /// Z0665: allantoin permease /// putative allantoin transporter /// allantoin permease /// allantoin permease	-0.0653339	12.8545	-1.76602	0.128025	0.514334
1767173_s_at	c2347 /// nmpC /// nmpC: hypothetical protein /// pseudo /// outer membrane porin protein nmpC	-0.104898	9.21658	-1.76522	0.128166	0.514431
1764076_s_at	ECs0209 /// yafS /// yafS: hypothetical protein /// hypothetical protein /// putative S-adenosyl-L-methionine-dependent methyltransferase	-0.0697186	12.3633	-1.76372	0.128431	0.515019
1762332_s_at	ECs3744 /// ygeX /// ygeX: diaminopropionate ammonia-lyase /// diaminopropionate ammonia-lyase /// 2,3-diaminopropionate ammonia lyase, PLP-dependent	-0.0628622	11.7654	-1.76212	0.128716	0.51547
1765477_at	ycbF: putative periplasmic pilini chaperone	0.0638928	10.7403	1.76162	0.128804	0.51547
1760787_s_at	flgE /// flgE: flagellar hook protein FlgE /// flagellar hook protein	0.0673496	12.3136	1.7611	0.128897	0.51547
1768946_s_at	thiG /// thiG: thiazole synthase /// thiamin biosynthesis ThiGH complex subunit	0.0640418	10.9757	1.75999	0.129095	0.515788
1765751_s_at	tbpA /// thiB: thiamine transporter substrate binding subunit /// thiamin transporter subunit	0.0881865	12.5668	1.75927	0.129224	0.515833
1766271_s_at	ECs2354 /// ydhK /// ydhK /// Z2660: hypothetical protein /// putative efflux protein (PET) component of YdhJK efflux pump /// hypothetical protein /// hypothetical protein	0.0641841	12.1285	1.7558	0.129844	0.516939
1761065_s_at	ECs2122 /// lsrD /// ydeZ: transport system permease /// autoinducer 2 import system permease protein /// transport system permease	0.0921982	11.8424	1.75502	0.129983	0.516939
1762164_s_at	ECs3148 /// menE /// menE: O-succinylbenzoic acid--CoA ligase /// O-succinylbenzoic acid--CoA ligase /// O-succinylbenzoate-CoA ligase	-0.065299	11.4477	-1.75499	0.12999	0.516939
1766535_s_at	ECs2936 /// yehT /// yehT: two-component response-regulatory protein YehT /// two-component response-regulatory protein YehT /// putative response regulator in two-component system withYehU	-0.0627964	10.9055	-1.75488	0.130009	0.516939
1761433_s_at	ompR /// ompR: osmolarity response regulator /// DNA-binding response regulator in two-component regulatory system with EnvZ	0.0977069	10.7396	1.75442	0.130092	0.516939
1761845_s_at	rbfA /// rbfA: ribosome-binding factor A /// 30s ribosome binding factor	0.0883239	9.88109	1.75153	0.130612	0.517611
1767645_s_at	MG1655_htgA_b0012	0.0770226	10.7092	1.75122	0.130668	0.517611
1759997_s_at	c3917: hypothetical protein	-0.10018	11.5436	-1.75059	0.130782	0.517611
1763567_at	yfaL: adhesin	-0.0708319	11.8327	-1.74969	0.130945	0.517611
1767376_at	maeB: fused malic enzyme predicted oxidoreductase/predicted phosphotransacetylase	0.118061	10.9907	1.74931	0.131014	0.517611
1759548_s_at	cyaA: adenylate cyclase	-0.0664329	12.3574	-1.74916	0.131041	0.517611
1767386_at	gtrS: serotype-specific glucosyl transferase, CPS-53 (KpLE1) prophage	-0.0630735	11.0096	-1.74861	0.131141	0.517611
1763216_s_at	c2318: hypothetical protein	-0.129304	10.9429	-1.74786	0.131275	0.517611
1764252_at	SAKAI_ECs0701	0.0616726	11.2682	1.74728	0.131382	0.517611
1761385_s_at	ECs3307 /// hemF: coproporphyrinogen III oxidase /// coproporphyrinogen III oxidase	0.0967881	11.1952	1.74693	0.131445	0.517611
1764240_s_at	ECs3326 /// talA: transaldolase A /// transaldolase A	0.0766228	11.7347	1.74479	0.131835	0.518298
1763718_s_at	ECs1491 /// ycfS /// ycfS: hypothetical protein /// hypothetical protein /// L,D-transpeptidase linking Lpp to murein	0.0716901	11.6904	1.74466	0.131857	0.518298
1760164_s_at	cheR /// cheR /// ECs2594: chemotaxis methyltransferase CheR /// chemotaxis regulator, protein-glutamate methyltransferase /// chemotaxis methyltransferase CheR	0.140252	10.3039	1.74374	0.132026	0.518494
1761999_s_at	ECs4191 /// fusA /// fusA: elongation factor G /// elongation factor G /// protein chain elongation factor EF-G, GTP-binding	-0.0626456	11.7345	-1.74306	0.132149	0.518511
1759842_s_at	lolB /// lolB /// lolB: molecular chaperone LolB /// outer membrane lipoprotein LolB /// lipoprotein localization factor	0.10668	12.1438	1.74218	0.132309	0.518676
1766073_s_at	fieF /// fieF: ferrous iron efflux protein F /// ferrous iron and zinc transporter	-0.0663479	11.9442	-1.74028	0.132658	0.518908
1765167_s_at	ECs4853 /// yiiU /// zapB: hypothetical protein /// hypothetical protein /// FtsZ stabilizer; septal ring assembly factor, stimulates cell division	-0.092836	12.2045	-1.73997	0.132714	0.518908
1766117_s_at	ECs2470 /// selD /// selD: selenophosphate synthetase /// selenophosphate synthetase /// selenophosphate synthase	0.0786564	11.1583	1.7388	0.132928	0.518908
1766061_s_at	ECs3163 /// nuoK /// nuoK: NADH dehydrogenase subunit K /// NADH dehydrogenase subunit K /// NADH:ubiquinone oxidoreductase, membrane subunit K	0.0684325	12.1761	1.73873	0.132941	0.518908
1763334_s_at	ECs2356 /// ydhF /// ydhF /// Z2664: hypothetical protein /// putative oxidoreductase /// oxidoreductase ydhF /// hypothetical protein	0.062881	11.9012	1.73797	0.133081	0.518908
1762623_s_at	yhjG /// yhjG: Inner membrane protein, AsmA family /// hypothetical protein	-0.0937529	11.9612	-1.73545	0.133545	0.518908
1763267_s_at	ECs2499 /// yeaM /// yeaM /// yeaM: AraC family transcriptional regulator /// AraC family transcriptional regulator /// putative DNA-binding transcriptional regulator /// transcriptional regulator YeaM	0.0608785	12.2656	1.7353	0.133573	0.518908
1764229_s_at	ECs3524 /// gabP: gamma-aminobutyrate transporter /// gamma-aminobutyrate transporter	0.0727418	11.8181	1.73419	0.133778	0.518908
1768602_at	mqsA: antitoxin for MqsR toxin; transcriptional repressor	-0.0692805	11.3839	-1.73407	0.1338	0.518908
1761653_s_at	nupG /// nupG: nucleoside transporter /// nucleoside permease nupG	0.0732245	12.5388	1.73369	0.13387	0.518908
1760650_at	yfjP: CP4-57 prophage; predicted GTP-binding protein	-0.0780164	11.1481	-1.7334	0.133923	0.518908
1759599_s_at	potA /// potA /// potA: putrescine/spermidine ABC transporter ATPase /// polyamine transporter subunit /// putrescine/spermidine ABC transporter ATPase protein	0.0808647	10.5109	1.73162	0.134253	0.518908
1760778_s_at	ECs4621 /// yidL /// yidL /// yidL: AraC family transcriptional regulator /// AraC family transcriptional regulator /// putative transcriptional regulator, AraC family /// transcriptional regulator YidL	-0.0750829	11.6233	-1.73089	0.134388	0.518908
1762558_s_at	ECs3182 /// yfcC /// yfcC: hypothetical protein /// hypothetical protein /// putative inner membrane protein	0.0603485	11.5764	1.72821	0.134885	0.518908
1760751_s_at	astB /// ECs2451 /// Z2777: succinylarginine dihydrolase /// succinylarginine dihydrolase /// succinylarginine dihydrolase	0.143405	10.8915	1.72815	0.134897	0.518908
1765902_at	fecI: KpLE2 phage-like element; RNA polymerase, sigma 19 factor	0.103499	10.8812	1.72802	0.134922	0.518908
1768388_s_at	glpD /// glpD: glycerol-3-phosphate dehydrogenase /// sn-glycerol-3-phosphate dehydrogenase, aerobic, FAD/NAD(P)-binding	-0.0673176	11.7551	-1.72768	0.134985	0.518908
1760935_s_at	ybaM: hypothetical protein	-0.0769916	11.3529	-1.726	0.135298	0.518908
1765200_s_at	ECs3355 /// perM /// yfgO: permease /// permease /// putative inner membrane permease, UPF0118 family	0.108189	12.1246	1.72525	0.135438	0.518908
1763649_s_at	c1109: hypothetical protein	0.0613346	12.4898	1.72346	0.135772	0.518908
1766327_at	glmM: phosphoglucosamine mutase	0.0638154	11.468	1.72319	0.135823	0.518908
1763294_s_at	c5388 /// ECs5269 /// nanM /// yjhT: N-acetylneuraminic acid mutarotase /// N-acetylneuraminic acid mutarotase /// N-acetylneuraminic acid mutarotase /// N-acetylneuraminic acid mutarotase	-0.0755686	11.4172	-1.72259	0.135935	0.518908
1767328_at	yehB: putative outer membrane protein	-0.0990765	11.1288	-1.72124	0.136189	0.518908
1768759_s_at	ECs2315 /// rstB /// rstB: sensor protein RstB /// sensor protein RstB /// sensory histidine kinase in two-component regulatory system with RstA	0.0952	11.8956	1.72117	0.136202	0.518908
1768364_s_at	era /// era: GTP-binding protein Era /// membrane-associated, 16S rRNA-binding GTPase	0.132226	10.4244	1.72094	0.136246	0.518908
1765847_s_at	ECs3529 /// ygaP /// ygaP: hypothetical protein /// hypothetical protein /// putative inner membrane protein with hydrolase activity	-0.116471	11.1269	-1.71993	0.136435	0.518908
1768460_s_at	c1918 /// dosP /// Z2221m: sensor kinase /// oxygen sensor, c-di-GMP phosphodiesterase, heme-regulated; cold- and stationary phase-induced bioflim regulator /// cAMP phosphodiesterase	0.0667926	12.4206	1.71933	0.136548	0.518908
1769031_s_at	ECs2496 /// yeaK: hypothetical protein /// hypothetical protein	-0.0693467	11.8555	-1.71919	0.136574	0.518908
1765391_s_at	ECs0568 /// gcl: glyoxylate carboligase /// glyoxylate carboligase	0.0960464	10.8975	1.71898	0.136615	0.518908
1766650_s_at	ECs4842 /// sbp: sulfate transporter subunit /// sulfate transporter subunit	-0.0741583	12.3174	-1.7185	0.136706	0.518908
1763386_s_at	btuC /// btuC /// c2108 /// ECs2418: vtamin B12-transporter permease /// vitamin B12 transporter subunit: membrane component of ABC superfamily /// hypothetical protein /// vtamin B12-transporter permease	0.146812	8.37709	1.71809	0.136782	0.518908
1768684_s_at	ECs2527 /// manX /// manX /// manX: PTS system mannose-specific transporter subunit IIAB /// PTS system mannose-specific transporter subunit IIAB /// fused mannose-specific PTS enzymes: IIA component/IIB component /// PTS system, mannose-specific IIAB component	-0.0700549	12.1023	-1.718	0.1368	0.518908
1766107_s_at	asnA /// asnA /// ECs4686: asparagine synthetase AsnA /// asparagine synthetase A /// asparagine synthetase AsnA	0.069118	11.0938	1.71761	0.136874	0.518908
1762223_s_at	c3811: hypothetical protein	-0.0869353	9.64915	-1.71748	0.136898	0.518908
1764306_s_at	rnpA /// rnpA: ribonuclease P /// protein C5 component of RNase P	0.0704345	11.8159	1.71694	0.136999	0.518908
1765826_at	yjhB: putative transporter	-0.121141	11.4791	-1.7167	0.137046	0.518908
1765135_s_at	ECs0571 /// ybbV: hypothetical protein /// hypothetical protein	0.134161	8.62472	1.71611	0.137157	0.518908
1768966_s_at	ECs2698 /// vsr /// vsr /// vsr: DNA mismatch endonuclease /// DNA mismatch endonuclease, patch repair protein /// DNA mismatch endonuclease of very short patch repair /// very short patch repair protein	0.0711443	12.0937	1.71599	0.137179	0.518908
1767749_s_at	ECs1669 /// minD /// minD: cell division inhibitor MinD /// cell division inhibitor MinD /// membrane ATPase of the MinC-MinD-MinE system	0.0646574	11.1896	1.7148	0.137404	0.518908
1760895_s_at	ydjE /// ydjE: putative transporter /// metabolite transporter	0.188667	9.82066	1.7145	0.137462	0.518908
1764228_at	yqiK: PHB family membrane protein, function unknown	-0.0620964	11.8877	-1.71436	0.137488	0.518908
1762047_s_at	ECs5325 /// yjjQ /// yjjQ /// yjjQ: regulator /// regulator /// DNA-binding transcriptional regulator /// hypothetical protein	-0.066052	11.3761	-1.71385	0.137586	0.518908
1763206_s_at	ECs5349 /// yjjK /// yjjK: ABC transporter ATP-binding protein /// ABC transporter ATP-binding protein /// fused predicted transporter subunits of ABC superfamily: ATP-binding components	0.0617262	11.2508	1.7137	0.137613	0.518908
1759122_s_at	thrA /// thrA: bifunctional aspartokinase I/homoserine dehydrogenase I /// fused aspartokinase I and homoserine dehydrogenase I	0.0619927	12.0948	1.71355	0.137643	0.518908
1762064_s_at	mdtO /// yjcQ: membrane translocase (MDR) of MdtNOP efflux pump, PET family /// multidrug efflux system protein MdtO	0.0629423	13.0806	1.71319	0.137711	0.518908
1761419_s_at	speB: agmatinase	0.0633251	11.9983	1.71066	0.138192	0.519367
1763076_s_at	nhaR /// nhaR: transcriptional activator NhaR /// DNA-binding transcriptional activator	0.061528	11.2019	1.71046	0.13823	0.519367
1759429_s_at	feoB /// feoB: ferrous iron transport protein B /// fused ferrous iron transporter, protein B: GTP-binding protein/membrane protein	0.0597492	11.371	1.71005	0.138307	0.519367
1762998_s_at	c1968 /// ECs2151 /// ydfI /// ydfI: oxidoreductase ydfI /// oxidoreductase /// oxidoreductase /// putative D-mannonate oxidoreductase, NAD-dependent	0.0682532	11.6449	1.71005	0.138308	0.519367
1765105_s_at	ECs5205 /// ytfQ /// ytfQ: LACI-type transcriptional regulator /// LACI-type transcriptional regulator /// galactofuranose binding proteint: periplasmic-binding component of ABC superfamily	-0.0664433	12.3138	-1.70803	0.138694	0.520277
1760449_at	yfeS: hypothetical protein	-0.0865583	11.5622	-1.70703	0.138886	0.520277
1764655_s_at	ECs1026 /// ycbU /// Z1291: hypothetical protein /// putative fimbrial-like adhesin protein /// hypothetical protein	0.0660291	11.3365	1.70647	0.138992	0.520277
1764098_s_at	ECs4035 /// yhbP /// yhbP: hypothetical protein /// hypothetical protein /// conserved protein, UPF0306 family	0.066301	12.6612	1.70629	0.139026	0.520277
1764813_s_at	ECs4245 /// pck /// pckA: phosphoenolpyruvate carboxykinase /// phosphoenolpyruvate carboxykinase /// phosphoenolpyruvate carboxykinase	0.0595985	12.0539	1.70437	0.139396	0.521214
1763290_s_at	ECs3895 /// yqhC /// yqhC /// yqhC: AraC family transcriptional regulator /// AraC family transcriptional regulator /// transcriptional activator of yqhD /// transcriptional regulator YqhC	-0.0806494	11.08	-1.70303	0.139654	0.521733
1765965_s_at	cpdA /// ECs3920 /// icc: 3',5' cAMP phosphodiesterase /// cyclic 3',5'-adenosine monophosphate phosphodiesterase /// cyclic 3',5'-adenosine monophosphate phosphodiesterase	0.0826789	11.8137	1.70232	0.13979	0.521794
1762894_at	MG1655_ychG_b1239	0.103523	11.3596	1.70016	0.140207	0.522711
1765972_s_at	ECs2911 /// rcnR /// yohL: hypothetical protein /// DNA-binding transcriptional repressor of rcnA /// hypothetical protein	-0.0859897	11.2979	-1.69981	0.140275	0.522711
1761757_at	murR: repressor for murPQ, MurNAc 6-P inducible	-0.0906098	10.8773	-1.69909	0.140413	0.522782
1764082_s_at	dcuC /// dcuC: C4-dicarboxylate transporter DcuC /// anaerobic C4-dicarboxylate transport	-0.0616752	12.2621	-1.69622	0.140972	0.523513
1765638_s_at	ECs4141 /// yhdW /// yhdW /// yhdW: periplasmic binding transport protein /// periplasmic binding transport protein /// pseudo /// amino-acid ABC transporter binding protein yhdW	-0.0607525	12.5172	-1.69548	0.141114	0.523513
1762805_s_at	fepC /// fepC: iron-enterobactin transporter subunit /// iron-enterobactin transporter ATP-binding protein	0.0763839	10.9448	1.69543	0.141124	0.523513
1767400_s_at	ECs1000 /// ycaR /// ycaR: hypothetical protein /// hypothetical protein /// peroxide and acid resistance protein, UPF0434 family	0.146188	11.5268	1.69483	0.14124	0.523513
1760337_s_at	ECs3203 /// usg /// usg: semialdehyde dehydrogenase /// semialdehyde dehydrogenase /// putative semialdehyde dehydrogenase	0.104745	12.1681	1.69344	0.141512	0.523513
1759883_s_at	c2235 /// ECs5463 /// yobH /// Z2873: hypothetical protein /// hypothetical protein /// hypothetical protein /// hypothetical protein	0.0766002	11.5983	1.69327	0.141545	0.523513
1760275_s_at	ECs3892 /// metC /// metC: cystathionine beta-lyase /// cystathionine beta-lyase /// cystathionine beta-lyase, PLP-dependent	0.0705171	11.6053	1.69231	0.141733	0.523513
1765406_s_at	rpiB /// rpiB: ribose 5-phosphate isomerase B/allose 6-phosphate isomerase /// ribose-5-phosphate isomerase B	0.0609187	11.5886	1.69089	0.14201	0.523513
1764857_s_at	ECs0620 /// ECs0621 /// hokE /// Z0721 /// Z0722: hypothetical protein /// hypothetical protein /// toxic polypeptide, small /// hypothetical protein /// hypothetical protein	-0.0610431	11.072	-1.68991	0.142203	0.523513
1760165_s_at	ECs2129 /// yneF /// yneF /// Z2182: hypothetical protein /// putative membrane-bound diguanylate cyclase /// hypothetical protein /// hypothetical protein	0.0749544	12.2317	1.68984	0.142216	0.523513
1765297_s_at	ECs2516 /// tsaB /// yeaZ: hypothetical protein /// tRNA(ANN) t(6)A37 threonylcarbamoyladenosine modification protein; binding partner and protease for TsaD /// hypothetical protein	0.112868	10.8497	1.68847	0.142485	0.523513
1768433_at	MG1655_ybcR_b0554	-0.09706	11.8948	-1.6884	0.142497	0.523513
1761291_s_at	ECs0044 /// fixA /// fixA: electron transfer flavoprotein FixA /// electron transfer flavoprotein FixA /// putative electron transfer flavoprotein subunit, required for anaerobic carnitine reduction	-0.0738807	11.4879	-1.68722	0.14273	0.523513
1763346_s_at	ECs3835 /// yggL /// yggL: hypothetical protein /// hypothetical protein /// conserved protein, DUF469 family	-0.0651678	11.6211	-1.68722	0.14273	0.523513
1764666_at	yjhH: KpLE2 phage-like element; predicted lyase/synthase	0.0648725	11.6324	1.68707	0.142759	0.523513
1768708_s_at	ECs2290 /// speG /// speG: spermidine N1-acetyltransferase /// spermidine N1-acetyltransferase /// spermidine N(1)-acetyltransferase	0.0685957	11.7294	1.68651	0.142871	0.523513
1764926_s_at	ECs3962 /// ygjK /// ygjK: glycosyl hydrolase /// glycosyl hydrolase /// alpha-glucosidase	0.0668681	11.9729	1.68647	0.142878	0.523513
1759788_s_at	ECs4852 /// glpF /// glpF /// glpF: glycerol facilitator protein /// facilitated diffusion of glycerol /// glycerol facilitator /// glycerol uptake facilitator protein	-0.0658173	12.7846	-1.68519	0.143129	0.523513
1768103_s_at	ECs2395 /// ydiK /// ydiK /// Z2716: hypothetical protein /// inner membrane protein, UPF0118 family /// inner membrane protein /// hypothetical protein	0.0701012	11.6501	1.68417	0.143332	0.523513
1767213_s_at	c1125 /// gnsA: GnsB protein /// multicopy suppressor of secG(Cs) and fabA6(Ts); predicted regulator of phosphatidylethanolamine synthesis	-0.0592834	12.2693	-1.68407	0.143351	0.523513
1764132_s_at	c3369: hypothetical protein	0.0816948	8.4439	1.68332	0.143499	0.523513
1765786_s_at	ECs4391 /// hdeD: acid-resistance membrane protein /// acid-resistance membrane protein	-0.0988703	13.132	-1.68323	0.143518	0.523513
1769218_s_at	c3935: hypothetical protein	-0.0672267	11.8721	-1.68314	0.143535	0.523513
1769213_s_at	ECs3199 /// folC: bifunctional folylpolyglutamate synthase/ dihydrofolate synthase /// bifunctional folylpolyglutamate synthase/ dihydrofolate synthase	0.0842552	10.6888	1.68295	0.143571	0.523513
1768508_s_at	celD /// chbR /// ECs2441: DNA-binding transcriptional regulator ChbR /// repressor of chb operon for N,N'-diacetylchitobiose utilization /// DNA-binding transcriptional regulator ChbR	-0.0767051	11.8281	-1.68279	0.143604	0.523513
1763351_at	MG1655_ybfG_b0690	-0.0887892	12.0531	-1.68154	0.143851	0.523753
1766627_at	insJ: IS150 transposase A	-0.068146	10.934	-1.68125	0.143909	0.523753
1764646_at	c4743: hypothetical protein	-0.0615255	11.8979	-1.67955	0.144246	0.523958
1760161_s_at	rdgC /// rdgC: recombination associated protein /// nucleoid-associated ssDNA and dsDNA binding protein; competitive inhibitor of RecA function	-0.0693759	11.0128	-1.67936	0.144283	0.523958
1766286_s_at	ECs4008 /// yhaV /// yhaV: hypothetical protein /// hypothetical protein /// toxin of the SohB(PrlF)-YhaV toxin-antitoxin system	0.091826	12.1616	1.6788	0.144395	0.523958
1763316_s_at	ECs5053 /// nrfB /// nrfB: cytochrome c nitrite reductase pentaheme subunit /// cytochrome c nitrite reductase pentaheme subunit /// nitrite reductase, formate-dependent, penta-heme cytochrome c	0.080904	12.1006	1.67855	0.144445	0.523958
1764146_s_at	ECs2711 /// yodA /// Z3065 /// zinT: hypothetical protein /// hypothetical protein /// hypothetical protein /// zinc and cadmium binding protein, periplasmic	-0.0679118	12.1513	-1.67709	0.144735	0.524084
1766347_s_at	ECs3055 /// yeiL /// yeiL: YeiL family transcriptional regulator /// DNA-binding transcriptional activator YeiL /// DNA-binding transcriptional activator of stationary phase nitrogen survival	-0.0671134	11.0195	-1.67687	0.144779	0.524084
1759091_at	speF: ornithine decarboxylase isozyme, inducible	-0.0626226	11.6272	-1.67554	0.145045	0.524084
1768177_s_at	accD /// accD /// ECs3200: acetyl-CoA carboxylase subunit beta /// acetyl-CoA carboxylase, beta (carboxyltransferase) subunit /// acetyl-CoA carboxylase subunit beta	0.0786216	10.898	1.6753	0.145092	0.524084
1759634_s_at	sufA /// sufA: iron-sulfur cluster assembly scaffold protein /// Fe-S cluster assembly protein	0.0815486	11.8033	1.67462	0.145229	0.524084
1764479_at	yciQ: putative inner membrane protein	0.0674232	11.9166	1.67457	0.145238	0.524084
1768095_at	mnmC: fused 5-methylaminomethyl-2-thiouridine-forming enzyme methyltransferase and FAD-dependent demodification enzyme	0.0829305	11.7398	1.67404	0.145345	0.524084
1764008_s_at	ybeQ /// Z0793: hypothetical protein /// hypothetical protein	-0.0684179	9.8172	-1.67331	0.145491	0.524084
1767133_s_at	rrrD /// ybcS: DLP12 prophage; predicted lysozyme /// lysozyme from lambdoid prophage DLP12	-0.078011	11.9927	-1.67297	0.145559	0.524084
1765303_at	rzpQ: Rz-like protein, Qin prophage	-0.0738042	12.337	-1.67213	0.145727	0.524088
1768065_s_at	potB /// potB /// potB: spermidine/putrescine ABC transporter /// spermidine/putrescine ABC transporter membrane protein /// polyamine transporter subunit	0.064349	11.7287	1.67124	0.145907	0.524088
1761553_s_at	c3305: hypothetical protein	0.116958	11.6787	1.67056	0.146043	0.524088
1764390_s_at	c4090: hypothetical protein	-0.0678818	10.9502	-1.66999	0.146158	0.524088
1759618_s_at	ECs1872 /// ymjA: hypothetical protein /// hypothetical protein	0.0610064	12.2238	1.66998	0.146159	0.524088
1768718_s_at	nfrB /// nfrB: bacteriophage N4 adsorption protein B /// bacteriophage N4 receptor, inner membrane subunit	-0.0607165	12.2019	-1.66884	0.146389	0.52448
1760852_s_at	lamB /// lamB: maltoporin /// maltose outer membrane porin (maltoporin)	-0.064571	12.4789	-1.66581	0.147001	0.524827
1759201_s_at	ECs3946 /// ttdT /// ygjE /// ygjE: hypothetical protein /// L-tartrate/succinate antiporte /// hypothetical protein /// tartrate carrier/transporter	0.0594089	13.2775	1.66512	0.147142	0.524827
1767516_s_at	rimL: ribosomal-protein-L7/L12-serine acetyltransferase	-0.0871308	11.7913	-1.66446	0.147274	0.524827
1763938_s_at	moaE /// moaE: molybdopterin guanine dinucleotide biosynthesis protein MoaE /// molybdopterin synthase, large subunit	-0.0800341	11.3521	-1.664	0.147368	0.524827
1767891_s_at	ECs2385 /// ynhG /// ynhG: hypothetical protein /// hypothetical protein /// murein L,D-transpeptidase	0.0831802	11.527	1.66369	0.14743	0.524827
1760539_s_at	mtgA /// mtgA: monofunctional biosynthetic peptidoglycan transglycosylase /// biosynthetic peptidoglycan transglycosylase	0.0623008	12.7271	1.66269	0.147634	0.524827
1761326_s_at	ECs4319 /// tusA /// yhhP: sulfur transfer protein SirA /// sulfurtransferase required 2-thiolation step of mnm(5)-s(2)U34-tRNA synthesis /// sulfur transfer protein SirA	-0.0789385	11.7589	-1.66159	0.147857	0.524827
1762854_s_at	ECs3781 /// ygfE /// zapA: Z-ring-associated protein /// Z-ring-associated protein /// FtsZ stabilizer	0.0753416	12.0504	1.66083	0.148012	0.524827
1760691_s_at	ECs4082 /// hpf /// yhbH: sigma(54) modulation protein /// ribosome hibernation promoting factor HPF; stabilizes 70S dimers (100S) /// sigma(54) modulation protein	0.104153	11.0972	1.66074	0.14803	0.524827
1765652_s_at	ECs0494 /// hupB /// hupB: transcriptional regulator HU subunit beta /// transcriptional regulator HU subunit beta /// HU, DNA-binding transcriptional regulator, beta subunit	0.0599293	12.1462	1.66039	0.148101	0.524827
1768286_s_at	ECs2428 /// ydiY /// ydiY /// Z2751: hypothetical protein /// putative outer membrane protein, acid-inducible /// hypothetical protein /// hypothetical protein	0.082828	12.0328	1.65957	0.148269	0.524827
1762514_at	yjhF: KpLE2 phage-like element; predicted transporter	0.0719919	12.4079	1.65865	0.148457	0.524827
1760728_s_at	ECs3974 /// uxaC /// uxaC: glucuronate isomerase /// glucuronate isomerase /// uronate isomerase	0.0664153	11.4084	1.65833	0.148521	0.524827
1765306_at	sgcQ: KpLE2 phage-like element; predicted nucleoside triphosphatase	-0.0630825	12.0469	-1.65665	0.148867	0.524827
1768755_s_at	ECs5007 /// lysC /// lysC: aspartate kinase /// aspartate kinase /// aspartokinase III	-0.0588703	11.9973	-1.65605	0.148988	0.524827
1765518_s_at	ECs0634 /// entB /// entB: 2,3-dihydro-2,3-dihydroxybenzoate synthetase /// 2,3-dihydro-2,3-dihydroxybenzoate synthetase /// isochorismatase	0.0910591	11.6035	1.65605	0.148989	0.524827
1766527_s_at	ECs2695 /// yodC /// Z3048: hypothetical protein /// hypothetical protein /// hypothetical protein	-0.0708813	11.8168	-1.65564	0.149073	0.524827
1759106_s_at	ECs4198 /// fkpA /// fkpA: FKBP-type peptidylprolyl isomerase /// FKBP-type peptidylprolyl isomerase /// FKBP-type peptidyl-prolyl cis-trans isomerase (rotamase)	-0.068023	11.6296	-1.65531	0.14914	0.524827
1767923_s_at	c3988: hypothetical protein	0.182973	11.7187	1.65468	0.149269	0.524827
1765806_s_at	ECs3150 /// menB /// menB: naphthoate synthase /// naphthoate synthase /// dihydroxynaphthoic acid synthetase	0.0638408	10.3255	1.65395	0.149419	0.524827
1764967_s_at	c2742: hypothetical protein	0.0758693	12.0366	1.65368	0.149476	0.524827
1767786_s_at	c3054: hypothetical protein	-0.0819894	10.6339	-1.65341	0.149531	0.524827
1766050_s_at	ECs3653 /// syd /// syd: SecY interacting protein Syd /// SecY interacting protein Syd /// secY-interacting protein	-0.0683524	11.5278	-1.65252	0.149714	0.524827
1765565_s_at	dacD /// dacD: D-alanyl-D-alanine carboxypeptidase /// D-alanyl-D-alanine carboxypeptidase (penicillin-binding protein 6b)	0.0631099	12.1098	1.65239	0.14974	0.524827
1767695_s_at	ECs4021 /// yraI /// yraI: chaperone /// chaperone /// putative periplasmic pilin chaperone	-0.05838	12.4138	-1.65222	0.149776	0.524827
1768534_s_at	ECs1442 /// grxB /// grxB /// grxB: glutaredoxin /// glutaredoxin /// glutaredoxin 2 (Grx2) /// glutaredoxin 2	0.0611088	11.7936	1.65213	0.149794	0.524827
1767807_s_at	rpmF /// rpmF: 50S ribosomal protein L32 /// 50S ribosomal subunit protein L32	-0.0910692	11.4855	-1.65212	0.149797	0.524827
1765175_s_at	rpsP /// rpsP: 30S ribosomal protein S16 /// 30S ribosomal subunit protein S16	-0.0755248	10.8794	-1.65187	0.149848	0.524827
1764409_s_at	ECs5204 /// ppa: inorganic pyrophosphatase /// inorganic pyrophosphatase	0.0945485	11.8947	1.65046	0.150138	0.525423
1761539_s_at	ECs5086 /// phnE: membrane channel protein component of Pn transporter /// membrane channel protein component of Pn transporter	0.110085	11.6662	1.64853	0.150538	0.526401
1760633_at	ECs3934: hypothetical protein	0.0862215	9.92133	1.64665	0.150928	0.5271
1763661_s_at	dkgB: 2,5-diketo-D-gluconate reductase B	-0.0746179	12.1179	-1.6464	0.150979	0.5271
1767620_s_at	ddpC /// ECs2089 /// Z2225: D-ala-D-ala transporter subunit /// ATP-dependent peptide transporter membrane subunit /// ATP-dependent peptide transporter membrane subunit	0.0588624	12.7921	1.64308	0.15167	0.528943
1764439_s_at	ECs0956 /// ltaE /// ybjU: L-threonine aldolase /// L-allo-threonine aldolase, PLP-dependent /// L-threonine aldolase	0.0945242	10.3365	1.6427	0.151749	0.528943
1766462_s_at	moaC /// moaC: molybdenum cofactor biosynthesis protein MoaC /// molybdopterin biosynthesis, protein C	0.061196	10.0105	1.64059	0.152191	0.529844
1767721_at	tynA: tyramine oxidase, copper-requiring	0.0671275	11.8659	1.63934	0.152453	0.529844
1765608_at	yiiF: hypothetical protein	-0.0642751	11.3053	-1.63932	0.152456	0.529844
1765108_s_at	ECs1844 /// sohB /// sohB: periplasmic protease /// periplasmic protease /// putative inner membrane peptidase; multicopy suppressor of htrA(degP)	-0.071831	12.0437	-1.63915	0.152492	0.529844
1769095_s_at	chpB /// chpB /// ECs5203: toxin ChpB /// toxin of the ChpB-ChpS toxin-antitoxin system /// toxin ChpB	0.061235	11.8743	1.63812	0.152708	0.530151
1761939_s_at	alsA /// yjcW: fused D-allose transporter subunits of ABC superfamily: ATP-binding components /// D-allose transporter ATP-binding protein	-0.0681659	11.2099	-1.63747	0.152844	0.530151
1764349_s_at	ECs5038 /// yjbQ /// yjbQ: hypothetical protein /// hypothetical protein /// thiamin phosphate synthase	0.0789754	11.3365	1.63604	0.153146	0.530151
1765846_s_at	argR /// argR /// ECs4110: arginine repressor ArgR /// DNA-binding transcriptional dual regulator, L-arginine-binding /// arginine repressor ArgR	0.0741762	11.8984	1.63589	0.153176	0.530151
1765990_s_at	ECs2387 /// sufS /// Z2708: bifunctional cysteine desulfurase/selenocysteine lyase /// cysteine desulfurase, stimulated by SufE; selenocysteine lyase, PLP-dependent /// bifunctional cysteine desulfurase/selenocysteine lyase	0.0900154	11.1934	1.63526	0.15331	0.530151
1768490_s_at	dnaX /// dnaX /// ECs0523: DNA polymerase III subunits gamma and tau /// DNA polymerase III/DNA elongation factor III, tau and gamma subunits /// DNA polymerase III subunits gamma and tau	0.0674932	9.82943	1.63487	0.153392	0.530151
1766833_s_at	spoT: bifunctional (p)ppGpp synthetase II/ guanosine-3',5'-bis pyrophosphate 3'-pyrophosphohydrolase	0.0684401	10.9513	1.63457	0.153455	0.530151
1768481_s_at	ECs2546 /// yebV /// Z2883: hypothetical protein /// hypothetical protein /// hypothetical protein	0.0691274	12.2314	1.63393	0.15359	0.530151
1766262_s_at	tolA /// tolA: cell envelope integrity inner membrane protein TolA /// membrane anchored protein in TolA-TolQ-TolR complex	-0.0748128	11.0107	-1.63354	0.153672	0.530151
1762964_s_at	gltX: glutamyl-tRNA synthetase	0.115868	10.7377	1.63152	0.1541	0.531209
1761911_s_at	ECs5287 /// yjiG /// yjiG: hypothetical protein /// hypothetical protein /// inner membrane protein, SpmB family	0.0652263	12.0596	1.6307	0.154272	0.531383
1761096_s_at	hldD /// rfaD: ADP-L-glycero-D-mannoheptose-6-epimerase, NAD(P)-binding /// ADP-L-glycero-D-manno-heptose-6-epimerase	-0.0792344	11.283	-1.62999	0.154424	0.531484
1760492_s_at	ECs1298 /// ycdU /// ycdU: hypothetical protein /// hypothetical protein /// putative inner membrane protein	-0.0943192	12.1979	-1.62534	0.155414	0.534272
1769120_s_at	csgC /// csgC: autoagglutination protein /// curli assembly protein	-0.0951591	11.7485	-1.62484	0.15552	0.534272
1763472_s_at	etp: phosphotyrosine-protein phosphatase	-0.0793228	11.0781	-1.62447	0.1556	0.534272
1760764_s_at	ECs3702 /// yqeG /// yqeG /// Z4165: transporter protein /// putative transporter /// transport protein YqeG /// transporter protein	-0.0827841	12.2922	-1.62124	0.15629	0.536218
1764182_at	smrB: putative DNA endonuclease	0.0630237	11.3833	1.61939	0.156688	0.536836
1764457_s_at	ECs4068 /// murA: UDP-N-acetylglucosamine 1-carboxyvinyltransferase /// UDP-N-acetylglucosamine 1-carboxyvinyltransferase	-0.0930801	10.7604	-1.61926	0.156715	0.536836
1760213_s_at	dinG /// dinG: ATP-dependent DNA helicase DinG /// ATP-dependent DNA helicase	-0.0664065	11.6882	-1.61793	0.157002	0.536964
1767322_s_at	ECs0206 /// yafE /// yafE /// Z0233: biotin synthesis protein /// putative S-adenosyl-L-methionine-dependent methyltransferase /// hypothetical protein /// hypothetical protein	0.0828843	11.2561	1.61713	0.157175	0.536964
1768974_s_at	ECs0448 /// sbcD /// sbcD: exonuclease SbcD /// exonuclease SbcD /// exonuclease, dsDNA, ATP-dependent	0.0591839	11.4562	1.61691	0.157223	0.536964
1763085_at	yoaA: conserved protein with nucleoside triphosphate hydrolase domain	0.0582615	12.0365	1.61661	0.157287	0.536964
1762568_s_at	ssrA: miscRNA	-0.064084	14.2507	-1.61624	0.157367	0.536964
1762747_s_at	ECs0559 /// ybbP /// ybbP: oxidoreductase /// oxidoreductase /// putative ABC transporter permease	0.066012	12.0158	1.61457	0.157729	0.537686
1768012_s_at	ECs4918 /// rsd /// yjaE: anti-RNA polymerase sigma 70 factor /// stationary phase protein, binds sigma 70 RNA polymerase subunit /// anti-RNA polymerase sigma 70 factor	-0.0667539	10.3681	-1.61413	0.157825	0.537686
1762769_at	ygiL: putative fimbrial-like adhesin protein	-0.0644292	12.1295	-1.61138	0.15842	0.539295
1760303_s_at	MG1655_b1903	-0.0656552	12.371	-1.6095	0.158829	0.540267
1766766_s_at	ECs4200 /// slyD /// slyD: FKBP-type peptidylprolyl isomerase /// FKBP-type peptidylprolyl isomerase /// FKBP-type peptidyl prolyl cis-trans isomerase (rotamase)	0.0699277	11.8084	1.60841	0.159068	0.540658
1767417_s_at	ECs5041 /// ssb: single-stranded DNA-binding protein /// single-stranded DNA-binding protein	0.0831252	11.6072	1.60591	0.159615	0.541718
1761676_s_at	c3343: hypothetical protein	-0.070015	11.591	-1.60585	0.159628	0.541718
1762713_s_at	ECs3137 /// yfaY /// Z3507: competence damage-inducible protein A /// hypothetical protein /// competence damage-inducible protein A	0.057791	11.3929	1.60519	0.159772	0.541788
1768662_s_at	mltC /// mltC: murein transglycosylase C /// membrane-bound lytic murein transglycosylase C	0.0627733	11.6791	1.60409	0.160013	0.542156
1760932_s_at	ECs2311 /// ydgI /// ydgI /// Z2605: arginine/ornithine antiporter /// putative arginine/ornithine antiporter transporter /// arginine/ornithine antiporter /// arginine/ornithine antiporter	0.0565711	12.1092	1.60303	0.160246	0.542156
1764424_at	ogrK: positive regulator of P2 growth (insertion of P2 ogr gene into the chromosome)	-0.107402	12.1209	-1.603	0.160253	0.542156
1761487_s_at	ECs3902 /// plsC: 1-acyl-sn-glycerol-3-phosphate acyltransferase /// 1-acyl-sn-glycerol-3-phosphate acyltransferase	0.120566	10.9736	1.60225	0.160418	0.542295
1768181_s_at	ECs3987 /// yhaJ /// yhaJ /// yhaJ: LysR family transcriptional regulator /// LysR family transcriptional regulator /// putative DNA-binding transcriptional regulator /// transcriptional regulator YhaJ	0.0561044	12.421	1.60071	0.160757	0.542452
1761604_s_at	mgsA: methylglyoxal synthase	0.0567252	11.7969	1.60051	0.160801	0.542452
1761025_s_at	ECs3438 /// rseA /// rseA: anti-RNA polymerase sigma factor SigE /// anti-RNA polymerase sigma factor SigE /// anti-sigma factor	-0.0701516	11.5564	-1.60035	0.160837	0.542452
1760194_s_at	wzxC /// wzxC: putative colanic acid exporter /// colanic acid exporter	-0.0622869	11.8239	-1.59854	0.161235	0.543329
1769259_s_at	ECs0432 /// iraP /// yaiB: hypothetical protein /// anti-RssB factor, RpoS stabilzer during Pi starvation; anti-adapter protein /// hypothetical protein	0.0928876	10.993	1.59738	0.161493	0.543329
1764199_s_at	ECs5391 /// ybgT: hypothetical protein /// hypothetical protein	0.0714252	10.5245	1.5972	0.161533	0.543329
1768408_s_at	c5056 /// ECs5046 /// yjcD /// yjcD: hypothetical protein /// hypothetical protein /// hypothetical protein /// putative permease	-0.0730598	10.8028	-1.596	0.161799	0.543329
1766895_s_at	ECs3518 /// Z3954: hypothetical protein /// hypothetical protein	-0.0642705	9.31075	-1.59578	0.161847	0.543329
1764839_s_at	ccmF /// ccmF /// ccmF /// ECs3085: cytochrome C biogenesis protein /// heme lyase, CcmF subunit /// cytochrome c-type biogenesis protein ccmF /// cytochrome c-type biogenesis protein	0.0610927	11.9496	1.59564	0.161878	0.543329
1761588_s_at	ECs3996 /// tdcC /// tdcC: threonine/serine transporter TdcC /// threonine/serine transporter TdcC /// L-threonine/L-serine transporter	-0.0883726	12.0145	-1.59524	0.161967	0.543329
1763923_at	paaZ: fused oxepin-CoA hydrolase/3-oxo-5,6-dehydrosuberyl-CoA semialdehyde dehydrogenase	0.0624312	12.0456	1.59379	0.16229	0.54377
1761085_at	chbF: phospho-chitobiase; general 6-phospho-beta-glucosidase activity	0.0583672	12.5302	1.59353	0.162347	0.54377
1760140_s_at	c4714 /// ECs4726 /// wecF /// Z5304: 4-alpha-L-fucosyltransferase /// 4-alpha-L-fucosyltransferase /// TDP-Fuc4NAc:lipidIIFuc4NAc transferase /// 4-alpha-L-fucosyltransferase	-0.0824965	11.313	-1.59153	0.162793	0.544749
1765513_s_at	ECs1747 /// oppF /// oppF /// oppF: hypothetical protein /// oligopeptide ABC transporter ATP-binding protein /// oligopeptide transporter subunit /// oligopeptide transport ATP-binding protein oppF	0.0573546	12.465	1.59104	0.162902	0.544749
1768176_at	rrrQ: Qin prophage; predicted lysozyme	0.0889993	11.4504	1.59054	0.163013	0.544749
1769063_s_at	c1442 /// ynfO: hypothetical protein /// hypothetical protein, Qin prophage	0.14347	10.9617	1.58879	0.163405	0.545065
1759313_s_at	ECs3149 /// menC /// menC: O-succinylbenzoate synthase /// O-succinylbenzoate synthase /// O-succinylbenzoyl-CoA synthase	0.0711668	10.6596	1.58854	0.163462	0.545065
1767854_s_at	ushA /// ushA: bifunctional UDP-sugar hydrolase/5'-nucleotidase /// bifunctional UDP-sugar hydrolase/5'-nucleotidase periplasmic	-0.075171	11.7243	-1.58845	0.163482	0.545065
1768081_s_at	ECs4234 /// hofP /// yrfA: hypothetical protein /// protein required for the utilization of DNA as a carbon source /// hypothetical protein	-0.0594067	12.3843	-1.58715	0.163773	0.545619
1762145_s_at	rpsT /// rpsT: 30S ribosomal protein S20 /// 30S ribosomal subunit protein S20	0.106362	10.6774	1.58388	0.164508	0.547371
1762884_s_at	ECs1674 /// ycgL: hypothetical protein /// hypothetical protein	0.0634749	12.2696	1.58321	0.16466	0.547371
1765171_s_at	pspG: phage shock protein G	0.0714032	10.7237	1.58284	0.164743	0.547371
1759996_s_at	ECs2359 /// nemA /// nemA: N-ethylmaleimide reductase /// N-ethylmaleimide reductase /// N-ethylmaleimide reductase, FMN-linked	0.0584757	11.7237	1.58259	0.1648	0.547371
1759455_at	cysN: sulfate adenylyltransferase, subunit 1	0.0981925	10.8213	1.58102	0.165154	0.548132
1760958_s_at	ECs4818 /// fdoI /// fdoI: formate dehydrogenase-O subunit gamma /// formate dehydrogenase-O subunit gamma /// formate dehydrogenase-O, cytochrome b556 subunit	-0.0659747	12.2161	-1.57995	0.165396	0.548516
1761349_at	wbbK: lipopolysaccharide biosynthesis protein	-0.085407	11.6726	-1.57712	0.166038	0.549882
1764467_s_at	ECs4101 /// sspB /// sspB: ClpXP protease specificity-enhancing factor /// ClpXP protease specificity-enhancing factor /// ClpXP protease specificity enhancing factor	0.0790013	11.6965	1.5766	0.166156	0.549882
1769004_at	zraS: sensory histidine kinase in two-component regulatory system with ZraR	-0.0641067	12.0756	-1.57644	0.166194	0.549882
1759812_s_at	znuC /// znuC: high-affinity zinc transporter ATPase /// zinc transporter subunit: ATP-binding component of ABC superfamily	-0.0641448	11.5206	-1.57592	0.166311	0.549882
1762705_s_at	ulaD /// ulaD: 3-keto-L-gulonate-6-phosphate decarboxylase /// 3-keto-L-gulonate 6-phosphate decarboxylase	0.0930023	11.8301	1.5739	0.166772	0.550992
1760814_s_at	ECs1494 /// lolC /// ycfU: outer membrane-specific lipoprotein transporter subunit LolC /// lipoprotein-releasing system transmembrane protein /// outer membrane-specific lipoprotein transporter subunit LolC	0.0719894	11.0288	1.5729	0.167	0.551326
1763890_at	sokC: ncRNA	0.0564896	10.9431	1.57032	0.167591	0.552706
1763704_s_at	ddpB /// ECs2090 /// Z2224: D-ala-D-ala transporter subunit /// hypothetical protein /// transport system permease	0.0757381	12.359	1.56997	0.167671	0.552706
1768082_s_at	ECs1492 /// mfd: transcription-repair coupling factor /// transcription-repair coupling factor	0.0871362	11.9465	1.56821	0.168075	0.553478
1767446_s_at	c3467 /// idi: isopentenyl-diphosphate delta-isomerase /// isopentenyl diphosphate isomerase	-0.0649528	11.9165	-1.56785	0.168158	0.553478
1760779_s_at	c0545: hypothetical protein	-0.0647343	11.6202	-1.56723	0.168302	0.553537
1764779_at	MG1655_ydeK_b1510	0.0575854	11.6775	1.56598	0.16859	0.554
1763142_s_at	ECs0423 /// hemB /// hemB: delta-aminolevulinic acid dehydratase /// delta-aminolevulinic acid dehydratase /// 5-aminolevulinate dehydratase (porphobilinogen synthase)	-0.0818016	11.1746	-1.56505	0.168805	0.554
1769282_s_at	ECs0513 /// hha /// hha: hemolysin expression-modulating protein /// hemolysin expression-modulating protein /// modulator of gene expression, with H-NS	0.110487	11.9896	1.56413	0.169016	0.554
1768593_s_at	ECs3632 /// ygcE /// ygcE: kinase /// kinase /// putative kinase	0.0716079	12.8356	1.56402	0.169043	0.554
1768393_s_at	ECs0585 /// purE /// purE: phosphoribosylaminoimidazole carboxylase catalytic subunit /// phosphoribosylaminoimidazole carboxylase catalytic subunit /// N5-carboxyaminoimidazole ribonucleotide mutase	0.0918518	11.7838	1.56387	0.169077	0.554
1765258_s_at	ECs2577 /// yecD /// yecD: hypothetical protein /// hypothetical protein /// isochorismatase family protein	0.0565281	12.5791	1.56286	0.169311	0.554258
1762222_s_at	ECs3806 /// yggF /// yggF: fructose-1,6-bisphosphatase II-like protein /// fructose-1,6-bisphosphatase II-like protein /// fructose 1,6 bisphosphatase isozyme	-0.0954395	11.9422	-1.56243	0.169409	0.554258
1767772_s_at	ECs4209 /// yhfK /// yhfK: hypothetical protein /// hypothetical protein /// conserved inner membrane protein	0.0669103	11.6273	1.56034	0.169897	0.555184
1764210_s_at	agaI: galactosamine-6-phosphate isomerase	-0.0661637	11.9627	-1.55969	0.170047	0.555184
1764837_s_at	ECs2379 /// ydhW /// Z2700: hypothetical protein /// hypothetical protein /// hypothetical protein	-0.0584755	11.6616	-1.55926	0.170147	0.555184
1763816_s_at	dfp /// dfp /// ECs4514: bifunctional phosphopantothenoylcysteine decarboxylase/phosphopantothenate synthase /// fused 4'-phosphopantothenoylcysteine decarboxylase/phosphopantothenoylcysteine synthetase, FMN-binding /// bifunctional phosphopantothenoylcysteine decarboxylase/phosphopantothenate synthase	0.0793776	12.0246	1.55701	0.170672	0.555184
1766422_s_at	c3514 /// ECs3807 /// yggP: oxidoreductase /// oxidoreductase /// putative dehydrogenase	0.0921579	11.4879	1.55633	0.170831	0.555184
1760375_at	ycjD: hypothetical protein	0.131713	11.0909	1.55623	0.170852	0.555184
1767137_s_at	ECs5433 /// ydaE: hypothetical protein /// Rac prophage; conserved protein	-0.0799145	11.8139	-1.5561	0.170884	0.555184
1762464_at	MG1655_b0538	-0.0631412	12.6539	-1.55607	0.170889	0.555184
1759083_at	MG1655_yajO_b0419	0.0703997	11.1092	1.55563	0.170993	0.555184
1767217_s_at	yddM /// yddM: hypothetical protein /// putative DNA-binding transcriptional regulator	-0.0941258	10.4569	-1.55552	0.17102	0.555184
1762024_s_at	pspG: phage shock protein G	-0.0599316	12.2995	-1.55522	0.17109	0.555184
1768619_s_at	ECs3427 /// yfhH /// yfhH: DNA-binding transcriptional regulator /// DNA-binding transcriptional regulator /// putative DNA-binding transcriptional regulator	0.0775307	11.2987	1.55381	0.17142	0.555456
1761645_s_at	ECs0110 /// hofC /// hofC: type IV pilin biogenesis protein /// type IV pilin biogenesis protein /// assembly protein in type IV pilin biogenesis, transmembrane protein	0.0564944	11.9811	1.55377	0.171428	0.555456
1763152_s_at	pflD /// pflD: formate acetyltransferase 2 /// putative formate acetyltransferase 2 (pyruvate formate lyase II)	0.0555364	10.9713	1.5526	0.171704	0.555639
1759993_s_at	ECs2856 /// wcaH: GDP-mannose mannosyl hydrolase /// GDP-mannose mannosyl hydrolase	0.0939578	10.5947	1.55245	0.171738	0.555639
1763439_at	rzpR: pseudo	0.0845252	10.35	1.55094	0.172092	0.556371
1768919_s_at	ECs3656 /// sdaC /// sdaC: serine transporter /// serine transporter /// putative serine transporter	0.0672842	11.816	1.55038	0.172226	0.556392
1760476_at	ycaN: putative DNA-binding transcriptional regulator	-0.0542628	11.1426	-1.54973	0.172378	0.556473
1766739_s_at	ECs1710 /// ychH /// ychH: hypothetical protein /// hypothetical protein /// putative inner membrane protein	0.061302	12.8022	1.54858	0.172649	0.556937
1762923_s_at	ECs2905 /// yegX /// yegX: hypothetical protein /// hypothetical protein /// putative hydrolase	-0.0567708	11.6381	-1.54765	0.172869	0.557235
1761681_s_at	cysE: serine acetyltransferase	0.0616925	12.4175	1.54534	0.173415	0.558584
1764140_s_at	can /// ECs0130 /// yadF: carbonic anhydrase /// carbonic anhydrase /// carbonic anhydrase	-0.0699566	12.0752	-1.54467	0.173574	0.558682
1761701_s_at	ECs3066 /// lpxT /// yeiU /// Z3433: hypothetical protein /// lipid A 1-diphosphate synthase; undecaprenyl pyrophosphate:lipid A 1-phosphate phosphotransferase /// hypothetical protein /// hypothetical protein	-0.0586063	12.4207	-1.54314	0.173937	0.559117
1768051_s_at	dapB /// ECs0034: dihydrodipicolinate reductase /// dihydrodipicolinate reductase	-0.0586919	11.2738	-1.54226	0.174145	0.559117
1765536_s_at	ECs2012 /// ynbC /// Z2317: hypothetical protein /// putative hydrolase /// hypothetical protein	0.0712318	12.882	1.54163	0.174295	0.559117
1768854_s_at	ribE /// ribH: riboflavin synthase beta chain /// 6,7-dimethyl-8-ribityllumazine synthase	0.0565937	11.9449	1.54148	0.174331	0.559117
1766463_s_at	dipZ /// dsbD: thiol:disulfide interchange protein /// fused thiol:disulfide interchange protein: activator of DsbC/conserved protein	0.0554261	11.8834	1.54121	0.174396	0.559117
1761199_s_at	cybC /// cybC /// ECs5213: cytochrome b562 /// pseudo /// cytochrome b(562)	0.0600788	12.0049	1.54031	0.174611	0.559117
1767792_s_at	appC /// appC /// appC /// ECs1134: third cytochrome oxidase, subunit I /// cytochrome bd-II oxidase, subunit I /// cytochrome bd-II oxidase subunit I /// third cytochrome oxidase subunit I	0.074765	11.7312	1.54024	0.174627	0.559117
1759345_s_at	ECs3620 /// queD /// ygcM: 6-pyruvoyl tetrahydrobiopterin synthase /// 6-pyruvoyl tetrahydrobiopterin synthase (PTPS) /// 6-pyruvoyl tetrahydrobiopterin synthase	0.0581827	11.2144	1.5398	0.174732	0.559117
1763059_s_at	c4351 /// ldrD /// Z4955: hypothetical protein /// toxic polypeptide, small /// hypothetical protein	0.108303	11.2983	1.53839	0.175068	0.559783
1767997_s_at	tolC /// tolC: outer membrane channel protein /// transport channel	0.0578808	11.3122	1.53744	0.175295	0.560036
1763324_s_at	ECs1737 /// hnr /// rssB: response regulator of RpoS /// response regulator of RpoS /// response regulator binding RpoS to initiate proteolysis by ClpXP; required for the PcnB-degradosome interaction during stationary phase	0.0568772	10.8252	1.53699	0.175404	0.560036
1765179_s_at	ECs1038 /// fabA /// fabA: 3-hydroxydecanoyl-ACP dehydratase /// 3-hydroxydecanoyl-ACP dehydratase /// beta-hydroxydecanoyl thioester dehydrase	0.056309	11.4964	1.53344	0.176256	0.562181
1764257_s_at	ECs2480 /// ydjG /// ydjG /// Z2809: hypothetical protein /// alpha-Keto reductase, NADH-dependent; can use methylglyoxal as substrate /// oxidoreductase ydjG /// hypothetical protein	-0.0956913	10.2906	-1.53312	0.176333	0.562181
1761476_s_at	cysC /// cysC /// ECs3604: adenylylsulfate kinase /// adenosine 5'-phosphosulfate kinase /// adenylylsulfate kinase	-0.0574134	11.4594	-1.53073	0.176908	0.56278
1768294_s_at	ispF /// ispF: 2-C-methyl-D-erythritol 2,4-cyclodiphosphate synthase /// 2C-methyl-D-erythritol 2,4-cyclodiphosphate synthase	0.0964845	10.1382	1.53041	0.176987	0.56278
1765309_s_at	ECs0710 /// glnS /// glnS: glutaminyl-tRNA synthetase /// glutaminyl-tRNA synthetase /// glutamyl-tRNA synthetase	0.0877832	11.5356	1.53025	0.177024	0.56278
1763774_s_at	gspC /// yheE: general secretory pathway component, cryptic /// general secretion pathway protein C	-0.0800567	11.6511	-1.53021	0.177035	0.56278
1767928_s_at	ugpQ /// ugpQ /// ugpQ: glycerophosphodiester phosphodiesterase /// glycerophosphodiester phosphodiesterase, cytosolic /// cytoplasmic glycerophosphodiester phosphodiesterase	0.129555	11.5127	1.52905	0.177315	0.56326
1760522_at	nrfE: heme lyase (NrfEFG) for insertion of heme into c552, subunit NrfE	0.0630041	11.4258	1.52605	0.178043	0.564973
1761154_s_at	c1534 /// ECs0809 /// ECs1174 /// ECs3002 /// exoD /// exoW /// Z0951 /// Z3367: exonuclease encoded by prophage /// exonuclease /// exonuclease /// exonuclease /// pseudo /// exonuclease of bacteriophage BP-933W /// exonuclease /// exonuclease of prophage CP-933V	-0.0602016	12.9474	-1.52576	0.178113	0.564973
1760489_s_at	dcuA /// dcuA /// ECs5119: anaerobic C4-dicarboxylate transporter /// C4-dicarboxylate antiporter /// anaerobic C4-dicarboxylate transporter	0.0557861	12.3282	1.52432	0.178464	0.565675
1761815_s_at	dinB /// dinP /// ECs0258: DNA polymerase IV /// DNA polymerase IV /// DNA polymerase IV	-0.0630319	11.7985	-1.52331	0.178709	0.566043
1768018_s_at	c4078: hypothetical protein	-0.0538307	11.7449	-1.52201	0.179026	0.566093
1760693_s_at	ECs3109 /// yfaQ /// yfaQ /// Z3479: hypothetical protein /// tandem DUF2300 domain protein, function unknown /// hypothetical protein /// hypothetical protein	-0.0601708	11.4571	-1.52189	0.179056	0.566093
1760757_s_at	thiJ /// yajL: DJ-1 family protein /// oxidative-stress-resistance chaperone	0.0589926	10.1406	1.52165	0.179114	0.566093
1765410_s_at	ECs3155 /// elaA /// elaA: hypothetical protein /// hypothetical protein /// putative acyltransferase with acyl-CoA N-acyltransferase domain	-0.0609201	12.1595	-1.52066	0.179356	0.566395
1764388_s_at	c3200 /// yfdP: hypothetical protein /// CPS-53 (KpLE1) prophage; putative protein	0.0611731	11.3797	1.5202	0.179468	0.566395
1766973_s_at	ECs1671 /// ycgJ: hypothetical protein /// hypothetical protein	0.0548471	12.038	1.51873	0.179828	0.567119
1768145_s_at	carB /// carB: carbamoyl phosphate synthase large subunit /// carbamoyl-phosphate synthase large subunit	0.054773	11.4235	1.51792	0.180028	0.567341
1766005_s_at	ada /// ada /// ECs3102: O6-methylguanine-DNA methyltransferase; transcription activator/repressor /// fused DNA-binding transcriptional dual regulator/O6-methylguanine-DNA methyltransferase /// O6-methylguanine-DNA methyltransferase	0.0785834	9.50268	1.51651	0.180372	0.567873
1760874_s_at	bolA /// bolA /// ECs0489: transcriptional regulator BolA /// stationary-phase morphogene, transcriptional repressor for mreB; also regulator for dacA, dacC, and ampC /// transcriptional regulator BolA	-0.0842598	11.4739	-1.51506	0.18073	0.567873
1761663_s_at	ECs4786 /// polA /// polA: DNA polymerase I /// DNA polymerase I /// fused DNA polymerase I 5'->3' polymerase/3'->5' exonuclease/5'->3' exonuclease	-0.0536799	11.9108	-1.51494	0.180759	0.567873
1760950_s_at	ECs0912 /// yliE /// yliE /// Z1057: hypothetical protein /// putative membrane-anchored cyclic-di-GMP phosphodiesterase /// hypothetical protein /// hypothetical protein	-0.0673356	11.0088	-1.51363	0.181082	0.567873
1765501_s_at	murB /// murB: UDP-N-acetylenolpyruvoylglucosamine reductase /// UDP-N-acetylenolpyruvoylglucosamine reductase, FAD-binding	0.05879	12.4449	1.5136	0.181089	0.567873
1767002_s_at	acrZ /// ECs0790 /// ybhT /// Z0932: AcrAB-TolC efflux pump accessory protein, membrane-associated /// hypothetical protein /// hypothetical protein /// hypothetical protein	-0.0614479	11.8071	-1.51287	0.181269	0.567873
1764164_s_at	csgE /// csgE /// ECs1416: curli assembly protein CsgE /// curlin secretion specificity factor /// curli assembly protein CsgE	-0.0616629	10.2394	-1.51111	0.181706	0.567873
1764800_s_at	ECs1264 /// efeO /// ycdO: hypothetical protein /// inactive ferrous ion transporter EfeUOB /// hypothetical protein	0.0564233	12.0013	1.511	0.181732	0.567873
1759897_s_at	ECs2682 /// fliK: flagellar hook-length control protein /// flagellar hook-length control protein	0.0835978	11.5604	1.51072	0.181801	0.567873
1766325_s_at	ECs3885 /// gpr /// yghZ /// Z4354: aldo/keto reductase /// L-glyceraldehyde 3-phosphate reductase /// aldo/keto reductase /// aldo/keto reductase	0.0583197	11.7703	1.51059	0.181835	0.567873
1768697_s_at	ECs0996 /// ycaI /// ycaI: hypothetical protein /// hypothetical protein /// inner membrane protein, ComEC family of competence proteins	0.0536122	11.1742	1.51008	0.181959	0.567873
1763831_s_at	ddl /// ddlB: D-alanine--D-alanine ligase /// D-alanine:D-alanine ligase	-0.0548837	11.9641	-1.50969	0.182058	0.567873
1762563_s_at	ECs1893 /// ycjR /// ycjR /// Z2469: hypothetical protein /// putative enzyme /// hypothetical protein /// transient receptor potential locus	-0.0631033	11.8783	-1.50955	0.182091	0.567873
1767276_s_at	c1513 /// ECs1606 /// nudJ /// Z1863: Nudix hydrolase ymfB /// phosphohydrolase /// bifunctional thiamin pyrimidine pyrophosphate hydrolase/ thiamin pyrophosphate hydrolase /// phosphohydrolase	-0.0839227	11.3185	-1.5095	0.182104	0.567873
1763073_s_at	ECs3414 /// yphF /// yphF /// yphF: LACI-type transcriptional regulator /// LACI-type transcriptional regulator /// putative sugar transporter subunit: periplasmic-binding component of ABC superfamily /// ABC transporter periplasmic-binding protein	-0.0884362	11.1341	-1.50911	0.1822	0.567873
1768743_s_at	aaeB /// ECs4113 /// yhcP: p-hydroxybenzoic acid efflux system component /// p-hydroxybenzoic acid efflux subunit AaeB /// p-hydroxybenzoic acid efflux subunit AaeB	0.0563297	12.328	1.50881	0.182275	0.567873
1763029_s_at	ECs5337 /// yjjW /// yjjW: activating enzyme /// activating enzyme /// putative pyruvate formate lyase activating enzyme	0.0557076	10.7954	1.50756	0.182586	0.568436
1769277_s_at	ECs3622 /// ygcO /// ygcO /// Z4077: hypothetical protein /// putative 4Fe-4S cluster-containing protein /// ferredoxin-like protein ygcO /// hypothetical protein	0.0532189	11.5501	1.507	0.182725	0.568465
1768510_s_at	c4729 /// ECs5556 /// yifL /// Z5325: hypothetical protein /// hypothetical protein /// putative lipoprotein /// hypothetical protein	0.0759831	12.2689	1.50317	0.18368	0.570744
1763807_s_at	ECs1493 /// ycfT /// ycfT: hypothetical protein /// hypothetical protein /// inner membrane protein	0.0537215	12.544	1.50302	0.183719	0.570744
1762674_s_at	ECs1151 /// torC /// torC /// torC: trimethylamine N-oxide reductase cytochrome c-type subunit /// trimethylamine N-oxide reductase /// trimethylamine N-oxide (TMAO) reductase I, cytochrome c-type subunit /// cytochrome c-type protein torC	-0.0551094	12.1656	-1.50227	0.183907	0.570788
1762688_s_at	c0550: hypothetical protein	-0.053397	10.6204	-1.50161	0.184071	0.570788
1760193_s_at	dgkA /// ECs5025: diacylglycerol kinase /// diacylglycerol kinase	0.0971966	11.2783	1.49973	0.184544	0.570788
1768944_s_at	ECs2506 /// yeaR: hypothetical protein /// hypothetical protein	-0.0535067	11.0218	-1.49927	0.184658	0.570788
1766675_s_at	ECs3631 /// yqcE /// yqcE /// yqcE: transporter /// transporter /// inner membrane protein, predicted transporter /// hypothetical protein	0.0604535	12.3071	1.49884	0.184765	0.570788
1764258_s_at	ECs3044 /// yeiB /// yeiB /// Z3408: hypothetical protein /// putative inner membrane protein /// hypothetical protein /// hypothetical protein	-0.0577545	11.9895	-1.49831	0.184899	0.570788
1760516_s_at	ECs1656 /// ybcY /// Z1925: hypothetical protein /// pseudo /// hypothetical protein	-0.0670138	12.2427	-1.4979	0.185002	0.570788
1765046_s_at	ECs4405 /// yhjH /// yhjH: EAL domain-containing protein /// diguanylate phosphodiesterase /// cyclic-di-GMP phosphodiesterase, FlhDC-regulated	0.0638495	11.5247	1.49773	0.185047	0.570788
1764080_s_at	ECs3536 /// nrdH /// nrdH: glutaredoxin-like protein /// glutaredoxin-like protein /// hydrogen donor for NrdEF electron transport system; glutaredoxin-like protein	-0.0656836	12.1855	-1.4972	0.185178	0.570788
1763049_s_at	artI /// artI: arginine transporter subunit /// arginine-binding periplasmic protein 1	0.0570739	11.7148	1.49645	0.185368	0.570788
1762697_s_at	ECs4452 /// xylR /// xylR: regulator of xyl operon /// regulator of xyl operon /// DNA-binding transcriptional activator, xylose-binding	-0.0691556	10.6915	-1.49562	0.185577	0.570788
1768047_s_at	c2059 /// ECs2374 /// ydhR /// Z2694: hypothetical protein /// hypothetical protein /// putative monooxygenase /// hypothetical protein	-0.0623457	12.085	-1.49541	0.185631	0.570788
1760594_s_at	ECs2109 /// ydeS /// ydeS /// Z2204: fimbrial-like protein /// putative fimbrial-like adhesin protein /// fimbrial-like protein ydeS /// fimbrial-like protein	-0.052479	11.7969	-1.4954	0.185633	0.570788
1761734_s_at	c4302 /// Z4906: hypothetical protein /// hypothetical protein	-0.0677069	11.5559	-1.49522	0.185678	0.570788
1766349_s_at	tyrA /// tyrA: bifunctional chorismate mutase/prephenate dehydrogenase /// fused chorismate mutase T/prephenate dehydrogenase	-0.0542317	11.9464	-1.49517	0.185692	0.570788
1766029_at	waaS: lipopolysaccharide core biosynthesis protein	-0.16973	10.0035	-1.49445	0.185874	0.570944
1768241_s_at	ECs1874 /// puuA /// Z2491: glutamine synthetase /// gamma-Glu-putrescine synthase /// glutamine synthetase	-0.0733205	11.1639	-1.49218	0.186447	0.571582
1759255_at	yhcE: pseudo	0.0659475	12.5137	1.49175	0.186557	0.571582
1759989_s_at	ECs4031 /// yraP /// yraP: hypothetical protein /// hypothetical protein /// outer membrane lipoprotein	0.0669525	11.8104	1.4917	0.186571	0.571582
1764618_s_at	ECs2901 /// yegT /// yegT /// yegT: nucleoside permease /// nucleoside permease /// nucleoside transporter, low affinity /// nucleoside transporter yegT	0.0521689	12.1239	1.49022	0.186946	0.571582
1767948_s_at	ECs1925 /// ydaM /// ydaM /// Z2421: hypothetical protein /// diguanylate cyclase, csgD regulator /// hypothetical protein /// hypothetical protein	-0.0556643	11.6799	-1.49014	0.186967	0.571582
1767463_s_at	ECs5334 /// osmY /// osmY: hypothetical protein /// hypothetical protein /// periplasmic protein	0.157691	12.0099	1.48876	0.187317	0.571582
1761880_s_at	ECs5336 /// yjjV /// yjjV /// yjjV: hypothetical protein /// hypothetical protein /// putative DNase /// deoxyribonuclease YjjV	0.0612659	12.7781	1.48841	0.187406	0.571582
1766402_s_at	ECs5167 /// ulaR /// yjfQ: transcriptional repressor UlaR /// transcriptional tepressor for the L-ascorbate utilization (ula) divergon /// transcriptional repressor UlaR	-0.059175	11.6853	-1.48829	0.187436	0.571582
1760674_s_at	recO /// recO: DNA repair protein RecO /// gap repair protein	-0.056778	10.8759	-1.48809	0.187489	0.571582
1769125_s_at	ECs0027 /// yaaY /// Z0028: hypothetical protein /// hypothetical protein /// hypothetical protein	-0.0667616	10.5302	-1.48791	0.187534	0.571582
1766901_s_at	ECs1480 /// fhuE: ferric-rhodotorulic acid outer membrane transporter /// ferric-rhodotorulic acid outer membrane transporter	-0.054007	11.6495	-1.48749	0.187641	0.571582
1761181_at	yaeI: phosphodiesterase with model substrate bis-pNPP	-0.0556576	11.9056	-1.48646	0.187904	0.571582
1765189_s_at	ECs2045 /// ydcT /// Z2278: ABC transporter ATP-binding protein /// putative spermidine/putrescine transporter subunit /// ABC transporter ATP-binding protein	0.075303	11.3322	1.48637	0.187926	0.571582
1762877_s_at	arnT: 4-amino-4-deoxy-L-arabinose transferase	-0.0522183	11.7233	-1.48598	0.188026	0.571582
1762079_at	folK: 2-amino-4-hydroxy-6-hydroxymethyldihyropteridine pyrophosphokinase	0.0830897	10.9683	1.48541	0.188173	0.571582
1764155_s_at	hlyE: hemolysin E	0.0593835	11.8549	1.48536	0.188186	0.571582
1764377_at	yfcR: putative fimbrial-like adhesin protein	-0.0633812	12.6669	-1.48489	0.188304	0.571582
1763358_at	ydbD: putative PF10971 family periplasmic methylglyoxal resistance protein	-0.0554799	11.6522	-1.48346	0.188673	0.572303
1764309_s_at	ECs2494 /// yeaI /// yeaI: hypothetical protein /// hypothetical protein /// putative membrane-anchored diguanylate cyclase	-0.054621	11.7743	-1.48293	0.188808	0.572315
1765052_x_at	dicF /// dicF3 /// Z6077: ncRNA /// miscRNA /// miscRNA	0.0998723	10.4774	1.48118	0.189258	0.573037
1760656_s_at	c1106 /// ECs1052 /// yccX /// Z1320: acylphosphatase /// acylphosphatase /// weak acylphosphatase /// acylphosphatase	-0.0582059	11.2208	-1.47989	0.189588	0.573037
1763265_s_at	dnaQ /// dnaQ /// ECs0211: DNA polymerase III subunit epsilon /// DNA polymerase III epsilon subunit /// DNA polymerase III subunit epsilon	-0.0633299	11.0267	-1.47969	0.18964	0.573037
1761659_s_at	araB /// araB /// ECs0067: ribulokinase /// L-ribulokinase /// ribulokinase	0.0554511	11.8328	1.47934	0.189731	0.573037
1768279_s_at	ECs2132 /// sad /// yneI: succinate semialdehyde dehydrogenase /// succinate semialdehyde dehydrogenase, NAD(P)+-dependent /// succinate semialdehyde dehydrogenase	0.0890996	11.4309	1.47887	0.189852	0.573037
1760766_s_at	ECs2135 /// sotB /// ydeA /// ydeA: sugar efflux transporter /// sugar efflux transporter /// sugar efflux transporter /// arabinose efflux transporter, arabinose-inducible	0.0521661	12.6422	1.47849	0.189951	0.573037
1763569_s_at	ECs4148 /// tsaC /// yrdC: ribosome maturation factor /// tRNA(ANN) t(6)A37 threonylcarbamoyladenosine modification protein, threonine-dependent ADP-forming ATPase /// ribosome maturation factor	0.0590653	11.8738	1.47803	0.190068	0.573037
1764487_s_at	ECs5232 /// rraB /// yjgD: hypothetical protein /// protein inhibitor of RNase E /// hypothetical protein	-0.0748939	11.7153	-1.47744	0.190222	0.573037
1766329_at	ycfZ: inner membrane protein	0.0724339	12.9754	1.47742	0.190226	0.573037
1763047_s_at	ECs0870 /// ybhR /// ybhR: hypothetical protein /// hypothetical protein /// putative transporter subunit: membrane component of ABC superfamily	0.0636348	12.3034	1.4755	0.190723	0.573323
1759628_s_at	ECs4758 /// metR /// metR /// metR: regulator for metE and metH /// regulator for metE and metH /// DNA-binding transcriptional activator, homocysteine-binding /// transcriptional activator protein metR	0.0865799	10.6404	1.47501	0.190849	0.573323
1769245_s_at	atoB: acetyl-CoA acetyltransferase	-0.0605884	11.1019	-1.47492	0.190874	0.573323
1761260_s_at	aegA /// ECs3330 /// yffG: fused predicted oxidoreductase: FeS binding subunit/NAD/FAD-binding subunit /// oxidoreductase Fe-S binding subunit /// oxidoreductase Fe-S binding subunit	0.0565231	11.33	1.47415	0.191073	0.573323
1764567_s_at	katE /// katE: hydroperoxidase II /// catalase HPII, heme d-containing	0.0718162	11.7744	1.47373	0.191182	0.573323
1760518_s_at	ECs1152 /// torA /// torA /// torA: trimethylamine N-oxide reductase subunit /// trimethylamine N-oxide reductase subunit /// trimethylamine N-oxide (TMAO) reductase I, catalytic subunit /// trimethylamine-N-oxide reductase 1	0.0515675	12.0994	1.47365	0.191204	0.573323
1759069_at	mrr: methylated adenine and cytosine restriction protein	0.0552133	12.8043	1.47351	0.191239	0.573323
1760052_s_at	ECs0180 /// hlpA /// skp: periplasmic chaperone /// periplasmic chaperone /// periplasmic chaperone	0.0582159	9.81172	1.47271	0.191446	0.573516
1761893_at	osmF: putative transporter subunit: periplasmic-binding component of ABC superfamily	0.088385	10.5781	1.47225	0.191566	0.573516
1763679_at	cyaR: ncRNA	0.097708	10.2376	1.4714	0.191787	0.573786
1764177_s_at	ECs4836 /// yiiM /// yiiM: hypothetical protein /// hypothetical protein /// 6-N-hydroxylaminopurine resistance protein	0.0687188	12.0417	1.46978	0.19221	0.574657
1759407_s_at	ECs4053 /// yhbX /// yhbX /// yhbX: alkaline phosphatase /// alkaline phosphatase /// putative hydrolase, inner membrane /// outer-membrane protein yhbX	-0.0574705	11.7311	-1.4691	0.192388	0.574798
1763031_s_at	leuS: leucyl-tRNA synthetase	0.0577129	12.0204	1.46822	0.192617	0.575088
1762532_s_at	ycgZ /// ycgZ: RcsB connector protein for regulation of biofilm and acid-resistance /// hypothetical protein	-0.11293	9.41253	-1.46632	0.193114	0.576178
1766387_s_at	mdoG /// opgG: glucan biosynthesis protein G /// osmoregulated periplasmic glucan (OPG) biosynthesis periplasmic protein	-0.0520059	12.2294	-1.46446	0.193601	0.577014
1766202_s_at	ECs2595 /// tap: methyl-accepting protein IV /// methyl-accepting protein IV	0.0679218	11.418	1.46389	0.193752	0.577014
1764851_s_at	cheY /// cheY /// ECs2592: chemotaxis regulatory protein CheY /// chemotaxis regulator transmitting signal to flagellar motor component /// chemotaxis regulatory protein CheY	-0.0534645	12.2358	-1.46333	0.193899	0.577014
1766140_s_at	ECs2102 /// ydeM /// Z2211: hypothetical protein /// hypothetical protein /// hypothetical protein	0.120498	11.33	1.46324	0.193922	0.577014
1769204_at	malT: DNA-binding transcriptional activator for the mal regulon and maltotriose-ATP-binding protein	0.0510902	10.4234	1.46171	0.194325	0.577557
1761717_s_at	degQ /// degQ /// ECs4107: serine endoprotease /// serine endoprotease, periplasmic /// serine endoprotease	0.0636833	11.827	1.46132	0.194429	0.577557
1766834_s_at	aspS: aspartyl-tRNA synthetase	0.0518575	11.5812	1.46104	0.194501	0.577557
1766657_s_at	ECs3169 /// nuoE /// nuoE: NADH dehydrogenase subunit E /// NADH dehydrogenase subunit E /// NADH:ubiquinone oxidoreductase, chain E	0.056611	12.4193	1.46012	0.194745	0.577889
1767098_s_at	ECs5273 /// fimA: FimA /// major type 1 subunit fimbrin (pilin)	0.0664756	11.5217	1.45867	0.195129	0.578379
1764481_s_at	ECs2587 /// yecT: hypothetical protein /// hypothetical protein	-0.0706108	10.386	-1.45837	0.195207	0.578379
1761354_s_at	ECs2078 /// fdnG /// fdnG /// fdnG: nitrate-inducible formate dehydrogenase-N alpha subunit /// formate dehydrogenase-N, nitrate-inducible, alpha subunit /// formate dehydrogenase-N, alpha subunit, nitrate-inducible /// formate dehydrogenase, nitrate-inducible, major subunit	0.131323	11.1311	1.45688	0.195603	0.578379
1763064_s_at	ECs0594 /// sfmD /// sfmD: outer membrane protein /// hypothetical protein /// putative outer membrane export usher protein	-0.0628624	12.0863	-1.45635	0.195742	0.578379
1762772_s_at	ECs3930 /// yqiC /// Z4400: hypothetical protein /// hypothetical protein /// hypothetical protein	-0.0796481	12.2211	-1.45567	0.195924	0.578379
1766937_s_at	c2203: hypothetical protein	-0.0636793	11.0478	-1.45552	0.195962	0.578379
1761499_s_at	yohG: multidrug resistance outer membrane protein MdtQ	-0.0737676	12.4719	-1.45539	0.195997	0.578379
1766861_at	caiB: crotonobetainyl CoA:carnitine CoA transferase	-0.055508	11.8854	-1.45434	0.196277	0.578379
1765717_s_at	argC /// argC: N-acetyl-gamma-glutamyl-phosphate reductase /// N-acetyl-gamma-glutamylphosphate reductase, NAD(P)-binding	0.0514596	12.4373	1.45386	0.196404	0.578379
1762453_s_at	miaA /// miaA: tRNA delta(2)-isopentenylpyrophosphate transferase /// delta(2)-isopentenylpyrophosphate tRNA-adenosine transferase	-0.0693025	11.1765	-1.45386	0.196404	0.578379
1764921_s_at	upp: uracil phosphoribosyltransferase	-0.0550356	11.1645	-1.45302	0.196628	0.578379
1763994_s_at	c0929 /// ECs0924 /// ybjI /// Z1071: hypothetical protein /// hypothetical protein /// FMN and erythrose-4-P phosphatase /// hypothetical protein	-0.0510089	12.3434	-1.45284	0.196676	0.578379
1769003_at	casB: CRISP RNA (crRNA) containing Cascade antiviral complex protein	-0.0574359	12.3077	-1.45264	0.19673	0.578379
1761921_s_at	ECs0553 /// ybbL /// ybbL /// ybbL: ABC transporter ATP-binding protein /// ABC transporter ATP-binding protein /// putative transporter subunit: ATP-binding component of ABC superfamily /// ABC transporter ATP-binding protein YbbL	0.0549807	11.5199	1.45171	0.196978	0.578379
1767724_s_at	radC /// yicR: DNA repair protein RadC /// conserved protein, UPF0758 family	-0.0721718	11.7884	-1.45122	0.197109	0.578379
1764904_s_at	ECs1042 /// sulA: SOS cell division inhibitor /// SOS cell division inhibitor	-0.0516264	12.0812	-1.45105	0.197154	0.578379
1761776_s_at	ECs2051 /// ydcZ /// ydcZ /// Z2272: hypothetical protein /// inner membrane protein, DUF606 family /// hypothetical protein /// hypothetical protein	0.0655266	10.6396	1.45103	0.19716	0.578379
1762106_s_at	ECs0866 /// ybhN /// ybhN: hypothetical protein /// hypothetical protein /// conserved inner membrane protein	0.0551821	12.7834	1.44881	0.197752	0.579533
1762813_s_at	trxA /// trxA: thioredoxin /// thioredoxin 1	-0.0518358	12.0801	-1.44857	0.197818	0.579533
1759603_at	yfjR: CP4-57 prophage; predicted DNA-binding transcriptional regulator	-0.0882658	11.0999	-1.447	0.198237	0.580036
1767557_s_at	ECs5277 /// fimF /// fimF /// fimF: protein FimF /// fimbrial morphology protein /// minor component of type 1 fimbriae /// FimF protein	-0.0552195	12.4311	-1.44694	0.198255	0.580036
1768667_s_at	ECs4360 /// yhiI /// yhiI: hypothetical protein /// hypothetical protein /// putative membrane fusion protein (MFP) of efflux pump	0.0742562	10.8333	1.44479	0.198832	0.580889
1760218_s_at	glrK /// yfhK: sensor protein kinase regulating glmY sRNA in two-component system with response regulator GlrR /// sensor-like histidine kinase yfhK	0.0717278	10.5274	1.44439	0.198941	0.580889
1765588_s_at	cydB /// cydB /// cydB /// ECs0769: cytochrome d terminal oxidase polypeptide subunit II /// cytochrome d terminal oxidase, subunit II /// cytochrome D ubiquinol oxidase subunit II /// cytochrome d terminal oxidase polypeptide subunit II	0.0619244	12.3408	1.44437	0.198945	0.580889
1762930_at	caiC: putative crotonobetaine/carnitine-CoA ligase	-0.0613951	11.7151	-1.44345	0.199193	0.581225
1759436_at	c5132: hypothetical protein	-0.0724885	10.6778	-1.44239	0.19948	0.58145
1759571_s_at	ECs1676 /// ycgN /// ycgN: hypothetical protein /// hypothetical protein /// UPF0153 family cysteine cluster protein, function unknown	-0.0650851	12.5139	-1.44177	0.199647	0.58145
1763362_s_at	ECs4756 /// yigL /// Z5347: sugar phosphatase /// putative hydrolase /// sugar phosphatase	-0.0617746	10.2893	-1.44168	0.19967	0.58145
1767682_s_at	mazG: nucleoside triphosphate pyrophosphohydrolase	-0.0615054	11.6662	-1.4383	0.200585	0.583727
1768961_s_at	thiI /// yajK: tRNA s(4)U8 sulfurtransferase /// thiamine biosynthesis protein ThiI	0.0694307	11.9788	1.43767	0.200757	0.583837
1768514_s_at	ECs2066 /// nhoA /// Z2250: N-hydroxyarylamine O-acetyltransferase /// N-hydroxyarylamine O-acetyltransferase /// N-hydroxyarylamine O-acetyltransferase	0.0903732	11.9171	1.43634	0.201118	0.58413
1768235_at	csiD: carbon starvation protein	-0.0522007	11.6576	-1.43601	0.201207	0.58413
1764621_at	bdcR /// ECs5228: transcriptional repressor for divergent bdcA /// hypothetical protein	0.104298	11.461	1.43562	0.201314	0.58413
1768742_s_at	ECs3877 /// hybE: hydrogenase 2-specific chaperone /// hydrogenase 2-specific chaperone	0.0700025	10.764	1.43534	0.201392	0.58413
1768154_s_at	ECs2807 /// yeeW /// yeeW: hypothetical protein /// hypothetical protein /// pseudo	0.0509144	12.2068	1.43392	0.201779	0.584144
1764549_s_at	ECs5137 /// yjeM /// yjeM /// yjeM: transport /// transport /// putative transporter /// transporter YjeM	-0.0549332	11.5101	-1.43372	0.201834	0.584144
1761377_s_at	c2670 /// ECs3024 /// yohF /// yohF: hypothetical protein /// acetoin dehydrogenase /// acetoin dehydrogenase /// putative oxidoreductase with NAD(P)-binding Rossmann-fold domain	-0.0521895	10.2137	-1.43337	0.201929	0.584144
1768721_s_at	ECs2543 /// yebS /// yebS /// Z2880: hypothetical protein /// inner membrane protein /// hypothetical protein /// hypothetical protein	-0.0504935	11.343	-1.43306	0.202014	0.584144
1767298_s_at	garR: tartronate semialdehyde reductase	0.0674663	11.6001	1.43287	0.202065	0.584144
1763211_s_at	modB /// modB: molybdate ABC transporter permease /// molybdate transporter subunit	-0.0542165	12.7332	-1.43229	0.202222	0.584212
1759226_s_at	ECs4080 /// lptB /// yhbG /// yhbG: ABC transporter ATP-binding protein /// lipopolysaccharide export ABC transporter ATP-binding protein of the LptBFGC export complex /// ABC transporter ATP-binding protein /// ABC transporter ATP-binding protein YhbG	0.106801	10.8353	1.43072	0.202654	0.58439
1763928_s_at	ECs0917 /// yliI /// yliI /// yliI: dehydrogenase /// dehydrogenase /// soluble aldose sugar dehydrogenase /// hypothetical protein	-0.0586531	11.8473	-1.43	0.202851	0.58439
1767380_s_at	cho /// ydjQ: endonuclease of nucleotide excision repair /// nucleotide excision repair endonuclease	-0.0869817	10.2443	-1.42968	0.202938	0.58439
1767887_s_at	cusA /// cusA /// ECs0613 /// ybdE: copper/silver efflux system, membrane component /// cation efflux system protein cusA /// inner membrane component for iron transport /// inner membrane component for iron transport	0.0753453	11.8243	1.42968	0.202939	0.58439
1764747_s_at	dhaK /// ECs1705 /// ycgT /// Z1971: dihydroxyacetone kinase, PTS-dependent, dihydroxyacetone-binding subunit /// dihydroxyacetone kinase subunit DhaK /// dihydroxyacetone kinase subunit DhaK /// dihydroxyacetone kinase subunit DhaK	0.0570132	11.4239	1.42863	0.203225	0.58439
1762236_s_at	ECs0989 /// ycaP /// ycaP: hypothetical protein /// hypothetical protein /// putative inner membrane protein, UPF0702 family	-0.0533181	12.421	-1.42815	0.203358	0.58439
1765746_s_at	yghR /// yghR: putative ATP-binding protein /// ATP-binding protein yghR	0.0518023	11.5374	1.42806	0.203383	0.58439
1764050_s_at	araJ /// araJ: MFS transport protein AraJ /// arabinose-inducible predicted transporter, MFS family	-0.0536916	12.3006	-1.42781	0.203453	0.58439
1767590_s_at	rpsV /// sra: 30S ribosomal subunit S22 /// stationary-phase-induced ribosome-associated protein	0.130726	13.5151	1.42758	0.203516	0.58439
1762519_s_at	ECs2030 /// Z2293: hypothetical protein /// hypothetical protein	-0.0554644	12.0083	-1.4272	0.203621	0.58439
1768043_s_at	purN /// purN: phosphoribosylglycinamide formyltransferase /// phosphoribosylglycinamide formyltransferase 1	0.0501055	11.2863	1.42526	0.204152	0.584981
1760272_s_at	ECs5282 /// uxuB /// uxuB /// uxuB: D-mannonate oxidoreductase /// mannonate oxidoreductase /// D-mannonate oxidoreductase, NAD-dependent /// D-mannonate oxidoreductase	-0.0591274	11.0379	-1.42495	0.20424	0.584981
1765134_s_at	ECs5320 /// yjjA: hypothetical protein /// hypothetical protein	0.0625256	12.4417	1.42419	0.20445	0.584981
1759331_s_at	ECs1044 /// yccS /// yccS /// Z1311: hypothetical protein /// inner membrane protein /// hypothetical protein /// hypothetical protein	0.049833	11.2895	1.42387	0.204539	0.584981
1767033_s_at	ECs1031 /// ycbX /// ycbX /// Z1297: hypothetical protein /// putative 2Fe-2S cluster-containing protein; 6-N-hydroxylaminopurine resistance protein /// hypothetical protein /// hypothetical protein	-0.0575531	12.0473	-1.42356	0.204623	0.584981
1764445_s_at	ECs4622 /// Z5177: 6-phospho-beta-glucosidase /// 6-phospho-beta-glucosidase	0.0554577	11.0129	1.42354	0.20463	0.584981
1762478_s_at	ECs3251 /// yfdE /// yfdE: hypothetical protein /// hypothetical protein /// putative CoA-transferase, NAD(P)-binding	-0.0554162	11.5871	-1.42228	0.204978	0.585595
1760411_s_at	ECs2390 /// sufB /// ynhE /// ynhE: cysteine desulfurase activator complex subunit SufB /// component of SufBCD Fe-S cluster assembly scaffold /// cysteine desulfurase /// cysteine desulfurase activator complex subunit SufB	0.0717342	11.6557	1.42147	0.205202	0.58574
1759289_s_at	ECs1890 /// ycjO /// ycjO /// ycjO: binding-protein dependent transport protein /// binding-protein dependent transport protein /// putative sugar transporter subunit: membrane component of ABC superfamily /// ABC transporter permease	0.0560486	11.6649	1.42088	0.205366	0.58574
1765114_s_at	ECs0977 /// rarA /// ycaJ: recombination factor protein RarA /// DNA-dependent ATPase involved in processing recombination intermediates at replication forks /// recombination factor protein RarA	0.0663016	10.7491	1.42055	0.205457	0.58574
1767578_s_at	ECs1867 /// sapF /// sapF /// sapF: peptide ABC transporter ATP-binding protein /// peptide ABC transporter ATP-binding protein /// antimicrobial peptide transport ABC system ATP-binding protein /// peptide transport system ATP-binding protein sapF	0.108269	11.2109	1.42016	0.205565	0.58574
1765262_s_at	apaG /// apaG: ApaG protein /// protein associated with Co2+ and Mg2+ efflux	0.0560573	11.0069	1.41948	0.205755	0.585898
1760579_s_at	ECs3764 /// recJ /// recJ: ssDNA exonuclease RecJ /// ssDNA exonuclease RecJ /// ssDNA exonuclease, 5' --> 3'-specific	0.052535	11.2461	1.41811	0.206135	0.586187
1765390_s_at	c1671 /// ECs1718 /// ychQ /// Z1984: transcriptional regulator /// transcriptional regulator /// putative inner membrane protein, SIRB family /// transcriptional regulator	0.0614153	12.1148	1.41774	0.206238	0.586187
1760169_s_at	ECs1930 /// ydaQ /// ydaQ: hypothetical protein /// hypothetical protein /// Rac prophage; conserved protein	-0.0731605	10.2313	-1.41764	0.206266	0.586187
1766134_at	relA: (p)ppGpp synthetase I/GTP pyrophosphokinase	0.0590516	12.6648	1.41639	0.206612	0.586187
1762315_s_at	ECs0514 /// tomB /// ybaJ: hypothetical protein /// Hha toxicity attenuator; conjugation-related protein /// hypothetical protein	0.071444	11.5878	1.41632	0.206634	0.586187
1762551_s_at	ECs5236 /// holC /// holC: DNA polymerase III subunit chi /// DNA polymerase III subunit chi /// DNA polymerase III, chi subunit	-0.0518031	11.7157	-1.41622	0.206661	0.586187
1761583_s_at	ECs0195 /// yaeF /// yaeF: hypothetical protein /// hypothetical protein /// putative lipoprotein	0.0578883	12.0944	1.41545	0.206876	0.586416
1767522_s_at	c1094: hypothetical protein	0.0637092	11.3622	1.4139	0.20731	0.587043
1764536_at	yaiS: hypothetical protein	0.100796	11.8683	1.4137	0.207365	0.587043
1764150_s_at	ECs2099 /// pqqL /// pqqL /// pqqL: peptidase /// peptidase /// putative peptidase /// zinc protease pqqL	0.050697	11.2203	1.41256	0.207683	0.587563
1761657_s_at	ECs5064 /// mdtN /// yjcR: multidrug resistance protein MdtN /// membrane fusion protein of efflux pump /// multidrug resistance protein MdtN	0.0569464	11.4954	1.41085	0.208164	0.588541
1766261_x_at	ECs1565 /// insC1 /// yaiX /// Z1826: transposase /// IS2 repressor TnpA /// pseudo /// IS encoded protein	-0.0514163	12.4155	-1.40991	0.208427	0.588904
1766882_s_at	c1683 /// ECs5423: hypothetical protein /// hypothetical protein	0.093616	8.05216	1.40878	0.208745	0.58907
1762873_s_at	ECs0984 /// ycaM /// Z1245: transport /// putative transporter /// transport	-0.0492754	12.2857	-1.40875	0.208755	0.58907
1761301_at	yihR: putative aldose-1-epimerase	0.0526306	11.7411	1.4075	0.209108	0.589586
1767434_s_at	ECs3188 /// yfcH /// yfcH /// Z3566: sugar nucleotide epimerase /// conserved protein with NAD(P)-binding Rossmann-fold domain /// hypothetical protein /// sugar nucleotide epimerase	-0.0656772	10.9562	-1.40703	0.209238	0.589586
1762313_s_at	ECs4088 /// elbB /// yhbL: isoprenoid biosynthesis protein with amidotransferase-like domain /// isoprenoid biosynthesis protein with amidotransferase-like domain /// isoprenoid biosynthesis protein with amidotransferase-like domain	0.0526445	11.1201	1.40666	0.209343	0.589586
1760517_s_at	idnR /// idnR: DNA-binding transcriptional repressor, 5-gluconate-binding /// L-idonate regulatory protein	0.0595205	12.0584	1.40439	0.209984	0.590767
1768866_s_at	ECs2560 /// eda /// eda: keto-hydroxyglutarate-aldolase/keto-deoxy-phosphogluconate aldolase /// keto-hydroxyglutarate-aldolase/keto-deoxy-phosphogluconate aldolase /// multifunctional 2-keto-3-deoxygluconate 6-phosphate aldolase and 2-keto-4-hydroxyglutarate aldolase and oxaloacetate decarboxylase	0.0628878	11.9867	1.4042	0.21004	0.590767
1764696_s_at	ECs3678 /// ptr /// ptrA: protease III /// protease III /// protease III	0.05042	11.1506	1.40315	0.210336	0.590767
1762543_s_at	clpX /// clpX /// clpX: ATP-dependent protease ATP-binding subunit ClpX /// ATP-dependent protease ATP-binding protein ClpX /// ATPase and specificity subunit of ClpX-ClpP ATP-dependent serine protease	0.0671124	10.9856	1.4031	0.210351	0.590767
1763438_s_at	ECs3947 /// tsaD /// ygjD: DNA-binding/iron metalloprotein/AP endonuclease /// tRNA(ANN) t(6)A37 threonylcarbamoyladenosine modification protein; glycation binding protein /// DNA-binding/iron metalloprotein/AP endonuclease	0.0535748	12.1363	1.40279	0.210438	0.590767
1766518_s_at	acpD /// azoR: azoreductase /// NADH-azoreductase, FMN-dependent	0.0572267	11.1959	1.40231	0.210573	0.590768
1761953_s_at	ECs4273 /// glgP: glycogen phosphorylase /// glycogen phosphorylase	0.0509175	11.6639	1.40173	0.210738	0.59085
1763461_s_at	dsdA /// ECs3245: D-serine dehydratase /// D-serine dehydratase	-0.0491621	11.9875	-1.40065	0.211047	0.591338
1766814_s_at	ugpC /// ugpC /// ugpC: glycerol-3-phosphate transporter ATP-binding subunit /// glycerol-3-phosphate transporter ATP-binding protein /// glycerol-3-phosphate transporter subunit	0.0511123	11.3708	1.399	0.211516	0.59224
1768730_s_at	c4374: hypothetical protein	-0.0704118	11.0773	-1.39807	0.211781	0.59224
1768259_s_at	ECs2458 /// ydjZ /// ydjZ: hypothetical protein /// hypothetical protein /// Inner membrane protein, TVP38/TMEM64 family	0.0667533	11.1652	1.39743	0.211964	0.59224
1760976_s_at	fliJ /// fliJ: flagellar biosynthesis chaperone /// flagellar protein	0.0537154	11.3573	1.39727	0.21201	0.59224
1765229_s_at	thiP /// thiP: thiamine transporter membrane protein /// fused thiamin transporter subunits of ABC superfamily: membrane components	0.0544379	12.0604	1.39709	0.21206	0.59224
1760033_s_at	ECs2433 /// yniC /// yniC /// Z2756: 2-deoxyglucose-6-phosphatase /// 2-deoxyglucose-6-P phosphatase /// 2-deoxyglucose-6-phosphatase /// 2-deoxyglucose-6-phosphatase	0.0583956	12.0801	1.39661	0.212196	0.59224
1762086_s_at	gltA /// gltA: citrate synthase /// type II citrate synthase	-0.0715267	11.111	-1.39619	0.212318	0.59224
1765827_s_at	ddl /// ddlA: D-alanyl-alanine synthetase A /// D-alanine-D-alanine ligase A	0.0490016	11.6035	1.39414	0.212904	0.593187
1761786_s_at	ECs2095 /// Z2219: hypothetical protein /// hypothetical protein	0.0865006	11.8754	1.39398	0.21295	0.593187
1759552_s_at	maf /// yhdE: Maf-like protein /// Maf-like protein	0.0520853	10.9284	1.3928	0.213287	0.593187
1766616_s_at	ECs4724 /// wecE: TDP-4-oxo-6-deoxy-D-glucose transaminase /// TDP-4-oxo-6-deoxy-D-glucose transaminase	0.049273	11.0987	1.39204	0.213508	0.593187
1766621_s_at	secF /// secF: preprotein translocase subunit SecF /// SecYEG protein translocase auxillary subunit	0.0508717	12.5086	1.39189	0.213551	0.593187
1759176_s_at	ECs3994 /// tdcE /// tdcE: formate acetyltransferase 3 /// formate acetyltransferase 3 /// pyruvate formate-lyase 4/2-ketobutyrate formate-lyase	0.0593861	10.4054	1.39184	0.213565	0.593187
1763092_at	omrA: ncRNA	-0.0829491	12.0482	-1.39169	0.213607	0.593187
1765397_s_at	ECs4315 /// yhhL /// yhhL: hypothetical protein /// hypothetical protein /// conserved protein, DUF1145 family	-0.0526151	12.4103	-1.39101	0.213804	0.593336
1762424_s_at	dacA /// dacA /// dacA /// ECs0670: D-alanyl-D-alanine carboxypeptidase /// D-alanyl-D-alanine carboxypeptidase (penicillin-binding protein 5) /// D-alanyl-D-alanine carboxypeptidase fraction A /// D-alanyl-D-alanine carboxypeptidase	0.0529275	11.0973	1.39056	0.213932	0.593336
1762879_at	MG1655_b1556	-0.0734827	10.6822	-1.38984	0.214139	0.593533
1762994_s_at	pyrH: uridylate kinase	0.0549098	11.9475	1.38889	0.214414	0.593881
1760930_s_at	ECs3897 /// yqhG /// Z4367: hypothetical protein /// hypothetical protein /// hypothetical protein	0.0763034	11.2455	1.38803	0.214662	0.593881
1765612_s_at	ECs0242 /// rhsE /// Z0272: Rhs core protein /// pseudo /// hypothetical protein	-0.0506877	10.8209	-1.38799	0.214672	0.593881
1767917_s_at	ECs2556 /// yebE /// yebE: hypothetical protein /// hypothetical protein /// inner membrane protein, DUF533 family	0.0633555	11.4838	1.38643	0.215124	0.59443
1764167_s_at	ECs1720 /// kdsA /// kdsA: 2-dehydro-3-deoxyphosphooctonate aldolase /// 2-dehydro-3-deoxyphosphooctonate aldolase /// 3-deoxy-D-manno-octulosonate 8-phosphate synthase	0.0544198	10.1662	1.38637	0.215142	0.59443
1761097_s_at	dcm /// dcm /// ECs2699: DNA cytosine methylase /// DNA cytosine methyltransferase /// DNA cytosine methylase	0.0485721	11.6327	1.38523	0.215472	0.594764
1763668_s_at	sspA: stringent starvation protein A	0.0526487	11.2818	1.38455	0.215668	0.594764
1768690_s_at	queA /// queA: S-adenosylmethionine--tRNA ribosyltransferase-isomerase /// S-adenosylmethionine:tRNA ribosyltransferase-isomerase	0.0632439	11.9412	1.38454	0.215672	0.594764
1765566_s_at	ECs3269 /// yfeO /// yfeO /// Z3655: hypothetical protein /// putative ion channel protein /// hypothetical protein /// hypothetical protein	0.0708697	11.5672	1.38352	0.215969	0.594996
1765777_s_at	ECs0739 /// nei /// nei: endonuclease VIII /// endonuclease VIII /// endonuclease VIII/ 5-formyluracil/5-hydroxymethyluracil DNA glycosylase	0.0534255	11.6829	1.3826	0.216235	0.594996
1767230_s_at	ECs3474 /// ypjD /// ypjD /// Z3905: hypothetical protein /// putative inner membrane protein /// hypothetical protein /// hypothetical protein	0.0508391	12.1218	1.38253	0.216255	0.594996
1765334_s_at	ECs2903 /// yegV /// yegV /// Z3263: kinase /// putative kinase /// sugar kinase yegV /// kinase	0.0780174	10.9072	1.38158	0.216531	0.594996
1762639_s_at	tktB /// tktB: transketolase 2, thiamin-binding /// transketolase	0.0995576	11.6196	1.38114	0.216659	0.594996
1766400_s_at	rplF /// rplF: 50S ribosomal protein L6 /// 50S ribosomal subunit protein L6	-0.0509821	11.7018	-1.38093	0.216721	0.594996
1763681_s_at	ECs0503 /// mdlB /// mdlB: multidrug transporter membraneATP-binding components /// multidrug transporter membraneATP-binding components /// fused predicted multidrug transporter subunits of ABC superfamily: ATP-binding components	0.0641844	10.5633	1.37982	0.217044	0.594996
1765277_s_at	hemG /// hemG: protoporphyrinogen oxidase /// protoporphyrin oxidase, flavoprotein	-0.0488206	12.7475	-1.37958	0.217114	0.594996
1766873_s_at	ECs4109 /// mdh /// mdh: malate dehydrogenase /// malate dehydrogenase /// malate dehydrogenase, NAD(P)-binding	-0.0538282	11.9102	-1.37947	0.217148	0.594996
1759597_s_at	ECs4000 /// yhaB: hypothetical protein /// hypothetical protein	-0.0741546	11.2652	-1.37944	0.217156	0.594996
1761988_s_at	pitB /// pitB: phosphate transporter /// inorganic phosphate transporter	0.0507187	11.6218	1.37872	0.217366	0.594996
1759215_s_at	ecnA /// ecnA: entericidin A /// entericidin A membrane lipoprotein, antidote entericidin B	0.0840699	11.9321	1.37785	0.21762	0.594996
1765110_s_at	ECs5134 /// frdB /// frdB: fumarate reductase iron-sulfur subunit /// fumarate reductase iron-sulfur subunit /// fumarate reductase (anaerobic), Fe-S subunit	0.0720459	10.6131	1.37749	0.217725	0.594996
1765901_s_at	hfq /// hfq: RNA-binding protein Hfq /// global sRNA chaperone; HF-I, host factor for RNA phage Q beta replication	-0.0534526	12.1113	-1.37732	0.217775	0.594996
1761522_s_at	tsf /// tsf: elongation factor Ts /// protein chain elongation factor EF-Ts	0.0731686	11.2053	1.37709	0.217841	0.594996
1765261_s_at	ECs0918 /// gstB /// yliJ /// yliJ: transferase /// glutathione S-transferase /// transferase /// GST-like protein yliJ	0.0527737	11.4207	1.37678	0.217934	0.594996
1768404_s_at	ECs1843 /// yciK /// yciK: short chain dehydrogenase /// short chain dehydrogenase /// putative oxoacyl-(acyl carrier protein) reductase, EmrKY-TolC system	0.0568823	12.127	1.37547	0.218318	0.595244
1767282_s_at	ECs2825 /// hisA /// hisA: 1-(5-phosphoribosyl)-5-[(5-phosphoribosylamino)methylideneamino] imidazole-4-carboxamide isomerase /// 1-(5-phosphoribosyl)-5-[(5-phosphoribosylamino)methylideneamino] imidazole-4-carboxamide isomerase /// N-(5'-phospho-L-ribosyl-formimino)-5-amino-1-(5'-phosphoribosyl)-4-imidazolecarboxamide isomerase	0.0488151	11.7655	1.37287	0.21908	0.595244
1768341_s_at	aspA: aspartate ammonia-lyase	0.0494581	11.3732	1.37192	0.219359	0.595244
1762021_s_at	ECs4826 /// frvA /// frvA: fructose-like phosphotransferase system subunit EIIA /// fructose-like phosphotransferase system subunit EIIA /// putative enzyme IIA component of PTS	0.0753125	12.1737	1.37187	0.219374	0.595244
1760613_s_at	ccmH /// ccmH: heme lyase, CcmH subunit /// cytochrome c-type biogenesis protein ccmH	0.0538468	11.3339	1.37122	0.219566	0.595244
1769172_s_at	c1036: hypothetical protein	-0.0779032	10.287	-1.37102	0.219625	0.595244
1762003_s_at	ECs4086 /// yrbL: hypothetical protein /// hypothetical protein	0.0579309	11.4382	1.37054	0.219768	0.595244
1768358_s_at	ECs0429 /// yaiY /// yaiY /// Z0475: hypothetical protein /// inner membrane protein, DUF2755 family /// hypothetical protein /// hypothetical protein	0.0746031	11.3163	1.37024	0.219856	0.595244
1759596_s_at	c2169: hypothetical protein	-0.0818196	9.77	-1.36919	0.220164	0.595244
1761941_s_at	ECs1423 /// ymdB /// ymdB /// Z1679: hypothetical protein /// O-acetyl-ADP-ribose deacetylase; RNase III inhibitor during cold shock; putative cardiolipin synthase C regulatory subunit /// hypothetical protein /// hypothetical protein	0.0586335	12.4148	1.36837	0.220409	0.595244
1766944_at	lhgO: L-2-hydroxyglutarate oxidase	0.117552	10.4666	1.36822	0.220453	0.595244
1762880_s_at	ECs1732 /// narI /// narI /// narI: nitrate reductase 1 subunit gamma /// nitrate reductase 1, cytochrome b(NR), gamma subunit /// nitrate reductase 1, gamma (cytochrome b(NR)) subunit /// respiratory nitrate reductase 1 subunit gamma	0.067023	11.1349	1.36778	0.220583	0.595244
1763307_s_at	rnfD /// rsxD: electron transport complex protein RnfD /// electron transport complex protein required for the reduction of SoxR; predicted membrane protein	0.0534246	12.0111	1.3677	0.220607	0.595244
1759430_s_at	yigB /// yigB: FMN phosphatase /// flavin mononucleotide phosphatase	0.057538	10.5208	1.36708	0.220789	0.595244
1759490_s_at	ECs1739 /// hns: global DNA-binding transcriptional dual regulator H-NS /// global DNA-binding transcriptional dual regulator H-NS	-0.0598206	10.7189	-1.36683	0.220865	0.595244
1767513_s_at	ECs3106 /// rcsB /// rcsB: transcriptional regulator RcsB /// transcriptional regulator RcsB /// DNA-binding response regulator in two-component regulatory system with RcsC and YojN	-0.0508928	12.1529	-1.36671	0.2209	0.595244
1761971_s_at	ECs4437 /// yiaD /// yiaD: outer membrane lipoprotein /// outer membrane lipoprotein /// multicopy suppressor of bamB; outer membrane lipoprotein	0.0479433	12.5044	1.36646	0.220975	0.595244
1764680_s_at	ECs4203 /// yheS /// yheS: ABC transporter ATP-binding protein /// ABC transporter ATP-binding protein /// fused predicted transporter subunits of ABC superfamily: ATP-binding components	0.0535894	12.0703	1.36612	0.221073	0.595244
1762507_s_at	ECs2065 /// yddH /// Z2251: hypothetical protein /// hypothetical protein /// hypothetical protein	0.0836848	10.2584	1.36602	0.221104	0.595244
1768617_at	nlpA: cytoplasmic membrane lipoprotein-28	0.0520073	10.8081	1.36533	0.22131	0.595244
1762658_s_at	ECs2492 /// yeaG /// yeaG: hypothetical protein /// hypothetical protein /// protein kinase, function unknown; autokinase	-0.0813767	11.5737	-1.36483	0.221457	0.595244
1760412_s_at	tauD /// tauD: taurine dioxygenase /// taurine dioxygenase, 2-oxoglutarate-dependent	0.0643866	11.5798	1.36481	0.221462	0.595244
1763750_s_at	fliF /// fliF: flagellar MS-ring protein /// flagellar basal-body MS-ring and collar protein	0.0545604	11.0933	1.36474	0.221485	0.595244
1762606_s_at	ccmD /// ccmD /// ccmD /// ECs3087: heme exporter protein C /// cytochrome c biogenesis protein /// Heme exporter protein D /// heme exporter protein C	0.0677138	11.1351	1.36472	0.221491	0.595244
1761964_s_at	ECs3448 /// trxC /// trxC: thioredoxin 2 /// thioredoxin /// thioredoxin 2	-0.0555279	11.2718	-1.3642	0.221645	0.595244
1761621_s_at	ECs4370 /// prlC: oligopeptidase A /// oligopeptidase A	0.0743948	11.346	1.36414	0.221663	0.595244
1765529_s_at	ECs0204 /// yafC /// yafC /// yafC: transcriptional regulator /// LysR family transcriptional regulator /// putative DNA-binding transcriptional regulator /// transcriptional regulator YafC	-0.0602471	10.999	-1.36401	0.221702	0.595244
1763357_s_at	dnaK /// dnaK: molecular chaperone DnaK /// chaperone Hsp70, co-chaperone with DnaJ	-0.0485595	11.6349	-1.36238	0.222185	0.595647
1768272_s_at	cysI /// cysI /// ECs3618: sulfite reductase subunit beta /// sulfite reductase, beta subunit, NAD(P)-binding, heme-binding /// sulfite reductase subunit beta	0.0519959	11.2662	1.3613	0.222509	0.595647
1759340_s_at	ECs2913 /// rcnB /// yohN /// Z3275: hypothetical protein /// periplasmic modulator of Ni and Co efflux /// hypothetical protein /// hypothetical protein	-0.0488359	11.2243	-1.36102	0.222593	0.595647
1766597_s_at	entD: phosphopantetheinyltransferase component of enterobactin synthase multienzyme complex	-0.0530936	12.1457	-1.36086	0.222639	0.595647
1764314_s_at	ECs4358 /// yhhJ /// yhhJ /// yhhJ: transporter /// transporter /// putative permease subunit, ABC transporter superfamily, inner membrane protein /// hypothetical protein	0.0644614	11.9482	1.36059	0.22272	0.595647
1759656_s_at	rfaH /// rfaH: transcriptional activator RfaH /// DNA-binding transcriptional antiterminator	-0.0698014	10.2008	-1.36	0.222895	0.595647
1759256_s_at	ECs2123 /// lsrB /// Z2189: LACI-type transcriptional regulator /// autoinducer 2-binding protein /// LACI-type transcriptional regulator	0.0538686	12.1546	1.3591	0.223166	0.595647
1762520_s_at	ECs4364 /// yhiN /// yhiN: hypothetical protein /// hypothetical protein /// putative oxidoreductase with FAD/NAD(P)-binding domain	0.0790416	12.0822	1.35891	0.223222	0.595647
1764893_s_at	ECs3226 /// yfcZ /// yfcZ /// Z3606: hypothetical protein /// conserved protein, UPF0381 family /// hypothetical protein /// hypothetical protein	-0.0683949	11.8446	-1.35828	0.22341	0.595647
1760082_s_at	ECs2125 /// lsrG /// Z2187: autoinducer-2 (AI-2) modifying protein LsrG /// autoinducer-2 (AI-2) degrading protein LsrG /// autoinducer-2 (AI-2) modifying protein LsrG	0.0562409	12.125	1.35748	0.223651	0.595647
1760211_at	yfjY: CP4-57 prophage; predicted DNA repair protein	0.0500977	11.8771	1.35714	0.223754	0.595647
1765215_s_at	Z4613: hypothetical protein	-0.0486813	11.8213	-1.3567	0.223886	0.595647
1766417_s_at	ECs3352 /// hyfJ /// Z3750: protein processing element /// putative processing element hydrogenase 4 /// protein processing element	0.0810461	11.8389	1.35617	0.224044	0.595647
1761866_s_at	ECs0636 /// entH /// ybdB: hypothetical protein /// thioesterase required for efficient enterobactin production /// hypothetical protein	0.0768906	11.0571	1.35602	0.224088	0.595647
1760655_s_at	ECs3706 /// yqeK: hypothetical protein /// hypothetical protein	-0.114793	10.4533	-1.35594	0.224112	0.595647
1760154_s_at	ECs2405 /// ydiR /// ydiR: electron transfer flavoprotein subunit YdiR /// electron transfer flavoprotein subunit YdiR /// putative electron transfer flavoprotein, FAD-binding subunit	0.0601557	11.5895	1.35577	0.224164	0.595647
1763921_s_at	ECs2817 /// yeeY /// yeeY /// yeeY: LysR family transcriptional regulator /// LysR family transcriptional regulator /// putative DNA-binding transcriptional regulator /// transcriptional regulator YeeY	-0.0555959	12.0856	-1.35523	0.224325	0.595647
1766052_s_at	ECs1021 /// elfA /// ycbQ: fimbrial-like protein /// putative fimbrial-like adhesin protein /// fimbrial-like protein	0.0546117	12.671	1.35497	0.224402	0.595647
1766267_s_at	c0039: hypothetical protein	-0.0876363	11.956	-1.35485	0.224441	0.595647
1766558_s_at	bamA /// ECs0179 /// yaeT: outer membrane protein assembly factor, forms pores; required for OM biogenesis; in BamABCDE OM protein complex /// outer membrane protein assembly factor YaeT /// outer membrane protein assembly factor YaeT	0.0691068	11.5649	1.35331	0.224902	0.596508
1764186_s_at	ECs3967 /// ygjP /// ygjP: hypothetical protein /// hypothetical protein /// putative metal dependent hydrolase	-0.0475067	12.74	-1.3525	0.225148	0.596799
1765240_s_at	ECs3705 /// yqeJ: hypothetical protein /// hypothetical protein	-0.0780115	11.776	-1.35202	0.225293	0.596822
1764592_s_at	ECs2467 /// gdhA /// gdhA: glutamate dehydrogenase /// glutamate dehydrogenase /// glutamate dehydrogenase, NADP-specific	0.0521583	11.9911	1.35106	0.225582	0.597042
1759400_s_at	ECs2934 /// yehR /// yehR /// yehR: hypothetical protein /// hypothetical protein /// lipoprotein, DUF1307 family /// lipoprotein yehR	0.0531302	11.4664	1.35084	0.22565	0.597042
1762197_s_at	ECs4623 /// Z5178: PTS system arbutin-like IIC component /// PTS component	0.0521864	12.703	1.3491	0.226174	0.597331
1766090_s_at	ECs3692 /// lplT /// ygeD: lysophospholipid transporter LplT /// lysophospholipid transporter /// lysophospholipid transporter LplT	0.0631092	11.8653	1.34866	0.226309	0.597331
1761684_s_at	recR /// recR: recombination protein RecR /// gap repair protein	-0.0675427	11.888	-1.34864	0.226313	0.597331
1768576_at	ycgV: putative adhesin	0.0506685	11.5587	1.34759	0.226634	0.597331
1761030_s_at	c3306 /// ECs3595 /// rpoS /// rpoS: hypothetical protein /// RNA polymerase sigma factor RpoS /// RNA polymerase sigma factor RpoS /// RNA polymerase, sigma S (sigma 38) factor	0.0892441	11.294	1.34734	0.226709	0.597331
1768080_s_at	c4305: hypothetical protein	0.101782	9.35533	1.34732	0.226715	0.597331
1759337_s_at	trpD /// trpD: fused glutamine amidotransferase (component II) of anthranilate synthase/anthranilate phosphoribosyl transferase /// bifunctional glutamine amidotransferase/anthranilate phosphoribosyltransferase	0.0490881	11.12	1.34698	0.226816	0.597331
1763510_s_at	nadE /// nadE: NAD synthetase /// NAD synthetase, NH3/glutamine-dependent	0.0608912	11.7169	1.34656	0.226946	0.597331
1760673_s_at	ECs3281 /// yfeR /// yfeR /// yfeR: hypothetical protein /// transcriptional regulator /// putative DNA-binding transcriptional regulator /// transcriptional regulator YfeR	-0.0502851	10.9877	-1.34628	0.22703	0.597331
1760455_s_at	ECs5006 /// yjbD: hypothetical protein /// hypothetical protein	-0.0519336	10.8829	-1.34597	0.227125	0.597331
1763125_s_at	ECs3931 /// glgS /// glgS: glycogen synthesis protein GlgS /// glycogen synthesis protein GlgS /// putative glycogen synthesis protein	-0.0803236	11.7923	-1.34543	0.227288	0.597399
1762846_s_at	rplA /// rplA: 50S ribosomal protein L1 /// 50S ribosomal subunit protein L1	-0.057526	11.5589	-1.34381	0.227781	0.597921
1762958_s_at	tfaQ /// tfaR: Qin prophage; predicted tail fiber assembly protein /// Rac prophage; predicted tail fiber assembly protein	-0.0553912	11.843	-1.34366	0.227826	0.597921
1765487_s_at	ECs2814 /// yeeD: hypothetical protein /// hypothetical protein	-0.072236	13.4526	-1.34191	0.22836	0.597921
1767232_at	yjgX: pseudo	0.0492256	12.3881	1.34152	0.22848	0.597921
1763225_s_at	ECs5185 /// fklB /// fklB: peptidyl-prolyl cis-trans isomerase /// peptidyl-prolyl cis-trans isomerase /// FKBP-type peptidyl-prolyl cis-trans isomerase (rotamase)	-0.0477997	11.9932	-1.34132	0.228542	0.597921
1760943_s_at	pgi /// pgi: glucose-6-phosphate isomerase /// glucosephosphate isomerase	0.0500293	12.3978	1.34075	0.228716	0.597921
1760308_s_at	ECs3749 /// yqeC /// Z4215: hypothetical protein /// hypothetical protein /// hypothetical protein	0.050533	12.1774	1.34071	0.228726	0.597921
1768913_s_at	ECs0010 /// yaaH /// yaaH: hypothetical protein /// hypothetical protein /// inner membrane protein, Grp1_Fun34_YaaH family	-0.0471141	12.1075	-1.34067	0.22874	0.597921
1762536_s_at	dcuR /// ECs5106 /// yjdG: DNA-binding response regulator in two-component regulatory system with DcuS /// DcuR family transcriptional regulator /// DNA-binding transcriptional activator DcuR	-0.0490718	11.2608	-1.34018	0.228889	0.597921
1763412_s_at	yidR: hypothetical protein	-0.0473298	10.9145	-1.34004	0.228932	0.597921
1763326_s_at	ygbN /// ygbN: putative transporter /// inner membrane permease YgbN	-0.0516652	12.7091	-1.33985	0.228991	0.597921
1764973_s_at	ECs2313 /// ydgC /// ydgC: hypothetical protein /// hypothetical protein /// inner membrane protein, GlpM family	0.122649	10.8536	1.33936	0.22914	0.597952
1765313_s_at	gcvT /// gcvT: glycine cleavage system aminomethyltransferase T /// aminomethyltransferase, tetrahydrofolate-dependent, subunit (T protein) of glycine cleavage complex	0.0516951	12.3033	1.33865	0.22936	0.598034
1768280_s_at	ECs3350 /// hyfH /// hyfH: hydrogenase 4 subunit H /// hydrogenase 4 subunit H /// hydrogenase 4, Fe-S subunit	0.051144	11.748	1.33724	0.229792	0.598034
1761771_s_at	ldcA /// ldcA: L,D-carboxypeptidase A /// murein tetrapeptide carboxypeptidase; LD-carboxypeptidase A	-0.051938	11.9847	-1.33707	0.229843	0.598034
1764293_s_at	ECs3980 /// yqjD /// yqjD: hypothetical protein /// hypothetical protein /// membrane-anchored ribosome-binding protein	0.0964458	10.8194	1.33666	0.229968	0.598034
1767455_s_at	ECs1603 /// purB: adenylosuccinate lyase /// adenylosuccinate lyase	-0.0518827	11.1094	-1.33624	0.230099	0.598034
1766771_s_at	kil /// kilR: FtsZ inhibitor protein /// Rac prophage; inhibitor of ftsZ, killing protein	-0.0570787	12.7495	-1.33583	0.230226	0.598034
1763229_s_at	ECs4873 /// yijF: hypothetical protein /// hypothetical protein	0.0689471	12.0104	1.33517	0.230427	0.598034
1760241_s_at	rpsF /// rpsF: 30S ribosomal protein S6 /// 30S ribosomal subunit protein S6	0.0488152	11.6365	1.3347	0.230573	0.598034
1760894_s_at	umuC /// umuC: DNA polymerase V subunit UmuC /// DNA polymerase V, subunit C	-0.0476233	12.1915	-1.33394	0.230807	0.598034
1762268_s_at	ECs2296 /// ynfH /// ynfH /// Z2579: DMSO reductase anchor subunit /// oxidoreductase, membrane subunit /// anaerobic dimethyl sulfoxide reductase chain ynfH /// DMSO reductase anchor subunit	0.0469241	11.6637	1.33375	0.230864	0.598034
1762007_s_at	cusB /// cusB /// ECs0612 /// ylcD: copper/silver efflux system, membrane fusion protein /// copper/silver efflux system membrane fusion protein CusB /// copper/silver efflux system membrane fusion protein CusB /// copper/silver efflux system membrane fusion protein CusB	0.0702419	10.7667	1.33319	0.231039	0.598034
1763466_s_at	pcm /// pcm: protein-L-isoaspartate O-methyltransferase /// L-isoaspartate protein carboxylmethyltransferase type II	0.0471514	10.7724	1.33293	0.231117	0.598034
1762500_s_at	folE: GTP cyclohydrolase I	0.0469279	12.4947	1.3326	0.231219	0.598034
1764318_at	purL: phosphoribosylformyl-glycineamide synthetase	0.0907613	11.3816	1.33249	0.231253	0.598034
1766328_s_at	yiaJ /// yiaJ: DNA-binding transcriptional repressor of yiaK-S operon /// transcriptional regulator YiaJ	0.0477212	12.2583	1.3322	0.231345	0.598034
1760840_s_at	ECs0134 /// yadE /// yadE: hypothetical protein /// hypothetical protein /// putative polysaccharide deacetylase lipoprotein	-0.0581897	12.3435	-1.33215	0.23136	0.598034
1762053_s_at	ECs4071 /// mlaC /// yrbC: hypothetical protein /// ABC transporter maintaining OM lipid asymmetry, periplasmic binding protein /// hypothetical protein	0.0509398	11.5563	1.33021	0.231959	0.598945
1766032_at	yihS: aldose-ketose isomerase; D-mannose isomerase	0.0584692	11.8158	1.32964	0.232136	0.598945
1764054_s_at	ECs2335 /// ydgK /// ydgK /// Z2632: hypothetical protein /// inner membrane protein, DUF2569 family /// hypothetical protein /// hypothetical protein	-0.0468618	12.0737	-1.32958	0.232156	0.598945
1767766_s_at	trpA /// trpA: tryptophan synthase subunit alpha /// tryptophan synthase, alpha subunit	0.081219	11.3374	1.32813	0.232606	0.598945
1760478_s_at	ECs2826 /// hisF /// hisF: imidazole glycerol phosphate synthase subunit HisF /// imidazole glycerol phosphate synthase subunit HisF /// imidazole glycerol phosphate synthase, catalytic subunit with HisH	0.0477164	12.6085	1.32801	0.232643	0.598945
1761332_at	metL: fused aspartokinase II/homoserine dehydrogenase II	0.090476	10.6143	1.32795	0.232662	0.598945
1764668_s_at	ECs0007 /// yaaJ /// yaaJ /// yaaJ: inner membrane transport protein /// inner membrane transport protein /// putative transporter /// transporter yaaJ	-0.0478714	12.5577	-1.32791	0.232672	0.598945
1763034_s_at	guaA /// guaA: GMP synthase /// GMP synthetase (glutamine aminotransferase)	0.0592338	11.7743	1.32531	0.233483	0.600679
1761113_s_at	ygeV /// ygeV: putative DNA-binding transcriptional regulator /// sigma-54-dependent transcriptional regulator ygeV	-0.0841938	12.0222	-1.32239	0.234394	0.602668
1763005_at	ykfA: CP4-6 prophage; predicted GTP-binding protein	-0.0487355	11.7441	-1.31997	0.23515	0.604255
1764112_s_at	ECs3177 /// yfbT /// yfbT: phosphatase /// phosphatase /// sugar phosphatas	0.0865046	10.9044	1.31841	0.235641	0.604713
1765600_s_at	c4616 /// dgoR: hypothetical protein /// putative DNA-binding transcriptional regulator	-0.0544161	10.8482	-1.3184	0.235645	0.604713
1766821_s_at	ECs0157 /// fhuB /// fhuB: iron-hydroxamate transporter permease /// iron-hydroxamate transporter permease subunit /// fused iron-hydroxamate transporter subunits of ABC superfamily: membrane components	0.0576259	11.8658	1.31808	0.235742	0.604713
1767932_s_at	ECs2894 /// gatD /// gatD: galactitol-1-phosphate dehydrogenase /// galactitol-1-phosphate dehydrogenase /// galactitol-1-phosphate dehydrogenase, Zn-dependent and NAD(P)-binding	-0.0923979	11.8472	-1.31718	0.236027	0.605088
1764622_s_at	ECs5020 /// malM: maltose regulon periplasmic protein /// maltose regulon periplasmic protein	-0.0899156	11.4919	-1.31554	0.236542	0.606052
1766404_s_at	ECs3419 /// glnB /// glnB: nitrogen regulatory protein P-II 1 /// nitrogen regulatory protein P-II 1 /// regulatory protein P-II for glutamine synthetase	-0.073823	10.8757	-1.31432	0.236928	0.606417
1767635_s_at	ECs2712 /// yodB /// yodB: cytochrome /// cytochrome /// cytochrome b561 homolog	-0.047588	13.0568	-1.31421	0.236962	0.606417
1761137_s_at	malG /// malG /// malG: maltose ABC transporter permease /// maltose transporter permease /// maltose transporter subunit	-0.0491981	11.7776	-1.31264	0.237458	0.607332
1765767_s_at	asnC /// asnC: DNA-binding transcriptional dual regulator /// DNA-binding transcriptional regulator AsnC	-0.0522814	12.8675	-1.31123	0.237905	0.607978
1762825_s_at	iscA /// iscA: iron-sulfur cluster assembly protein /// FeS cluster assembly protein	-0.0492669	13.3636	-1.30986	0.23834	0.607978
1764152_s_at	aroA /// aroA /// ECs0991: 3-phosphoshikimate 1-carboxyvinyltransferase /// 5-enolpyruvylshikimate-3-phosphate synthetase /// 3-phosphoshikimate 1-carboxyvinyltransferase	-0.0463799	11.9824	-1.30978	0.238366	0.607978
1768144_s_at	c3104: hypothetical protein	-0.0661128	11.6247	-1.3097	0.23839	0.607978
1759504_s_at	arnE /// c2800 /// ECs5486 /// Z3516: undecaprenyl phosphate-alpha-L-ara4N exporter; flippase ArnEF subunit /// hypothetical protein /// hypothetical protein /// hypothetical protein	0.14086	11.4793	1.30933	0.238509	0.607978
1761597_at	recB: exonuclease V (RecBCD complex), beta subunit	0.0498418	12.2385	1.30905	0.238598	0.607978
1766564_s_at	argB /// ECs4888: acetylglutamate kinase /// acetylglutamate kinase	-0.0495733	11.8702	-1.30877	0.238685	0.607978
1763159_s_at	ldcC /// ldcC: lysine decarboxylase 2, constitutive /// lysine decarboxylase, constitutive	-0.0526812	12.5361	-1.30753	0.23908	0.608454
1762640_s_at	ECs4704 /// ilvE /// ilvE: branched-chain amino acid aminotransferase /// branched-chain amino acid aminotransferase /// branched-chain amino-acid aminotransferase	0.0535381	12.3817	1.30731	0.23915	0.608454
1765839_s_at	ECs1468 /// plsX /// plsX: glycerol-3-phosphate acyltransferase PlsX /// glycerol-3-phosphate acyltransferase PlsX /// putative phosphate acyltransferase	0.0509044	11.6401	1.30638	0.239448	0.608857
1765280_s_at	ECs3406 /// hcaC /// hcaC: 3-phenylpropionate dioxygenase ferredoxin subunit /// 3-phenylpropionate dioxygenase ferredoxin subunit /// 3-phenylpropionate dioxygenase, predicted ferredoxin subunit	0.0504424	11.3859	1.30416	0.240156	0.610203
1765942_s_at	ECs0003 /// thrB: homoserine kinase /// homoserine kinase	-0.0548171	11.4764	-1.3035	0.240366	0.610203
1765151_s_at	rpsE /// rpsE: 30S ribosomal protein S5 /// 30S ribosomal subunit protein S5	-0.0461872	11.7788	-1.30282	0.240582	0.610203
1765974_s_at	ECs4492 /// yibQ /// yibQ: hypothetical protein /// hypothetical protein /// putative polysaccharide deacetylase	0.0508472	11.451	1.30216	0.240793	0.610203
1766708_s_at	c2681: hypothetical protein	0.0649237	11.9757	1.30192	0.240872	0.610203
1760045_s_at	ECs3349 /// hyfG /// hyfG: hydrogenase 4 subunit /// hydrogenase 4 subunit /// hydrogenase 4, subunit	0.0471413	11.9447	1.30157	0.240983	0.610203
1765545_s_at	ECs3162 /// nuoL /// nuoL: NADH dehydrogenase subunit L /// NADH dehydrogenase subunit L /// NADH:ubiquinone oxidoreductase, membrane subunit L	0.0464989	11.7449	1.30149	0.24101	0.610203
1764924_at	yjcF: pentapeptide repeat protein	-0.0836497	9.31564	-1.30123	0.241094	0.610203
1759650_s_at	ECs2493 /// yeaH /// yeaH: hypothetical protein /// hypothetical protein /// UPF0229 family protein	-0.0456253	11.1797	-1.30006	0.241466	0.610433
1764480_s_at	aroK: shikimate kinase I	-0.0507911	11.6311	-1.29985	0.241534	0.610433
1760491_s_at	ECs2889 /// yegQ /// yegQ /// yegQ: hypothetical protein /// hypothetical protein /// putative peptidase /// protease yegQ	-0.0463282	10.7827	-1.29922	0.241739	0.610433
1767028_s_at	ECs5127 /// epmB /// yjeK: hypothetical protein /// EF-P-Lys34 lysylation protein; weak lysine 2,3-aminomutase /// hypothetical protein	-0.0545767	10.4491	-1.29866	0.241919	0.610433
1759957_s_at	ECs3740 /// xdhB /// ygeT: xanthine dehydrogenase subunit XdhB /// xanthine dehydrogenase, FAD-binding subunit /// xanthine dehydrogenase subunit XdhB	-0.0495992	11.2215	-1.29791	0.242158	0.610433
1760376_s_at	c5355 /// yjgM: hypothetical protein /// putative acetyltransferase	-0.0867157	11.1224	-1.29762	0.242254	0.610433
1766543_s_at	araC /// araC /// ECs0068: DNA-binding transcriptional regulator AraC /// DNA-binding transcriptional dual regulator /// AraC family transcriptional regulator	0.0473721	11.3407	1.29758	0.242265	0.610433
1768746_s_at	metN /// metN /// metN: DL-methionine transporter ATP-binding subunit /// DL-methionine transporter ATP-binding protein /// DL-methionine transporter subunit	0.0493847	12.2846	1.29747	0.242302	0.610433
1761177_s_at	c4736 /// ECs4745 /// yigE /// Z5332: hypothetical protein /// hypothetical protein /// putative protein, DUF2233 family /// hypothetical protein	-0.0657317	11.6764	-1.29536	0.242982	0.611633
1764190_s_at	ECs0584 /// purK /// purK: phosphoribosylaminoimidazole carboxylase ATPase subunit /// phosphoribosylaminoimidazole carboxylase ATPase subunit /// N5-carboxyaminoimidazole ribonucleotide synthase	0.0460768	11.751	1.29512	0.243058	0.611633
1763956_s_at	ECs1053 /// tusE /// yccK: sulfur transfer protein TusE /// sulfurtransferase required for 2-thiolation step of mnm(5)-s(2)U34-tRNA synthesis /// sulfur transfer protein TusE	-0.0490203	12.1289	-1.29437	0.243301	0.611892
1764677_s_at	ECs5278 /// fimG /// fimG /// fimG: protein FimG /// fimbrial morphology protein /// minor component of type 1 fimbriae /// FimG protein	-0.0508641	12.2569	-1.29387	0.243462	0.611946
1763773_s_at	smpB /// smpB: trans-translation protein /// SsrA-binding protein	-0.0672751	11.9799	-1.29235	0.243955	0.612714
1762345_s_at	ECs2388 /// sufD /// ynhC /// ynhC: cysteine desulfurase activator complex subunit SufD /// component of SufBCD Fe-S cluster assembly scaffold /// cysteine desulfurase /// cysteine desulfurase activator complex subunit SufD	0.0685571	10.0694	1.29206	0.244048	0.612714
1767915_s_at	ECs2675 /// intG /// Z3024: hypothetical protein /// pseudo /// hypothetical protein	0.0504203	12.4583	1.2916	0.244199	0.61274
1765263_s_at	ECs4038 /// yhbT /// yhbT: hypothetical protein /// hypothetical protein /// putative lipid carrier protein, COG3154 family	0.0471816	12.3207	1.29033	0.244609	0.613091
1765754_s_at	ECs2553 /// yobB /// Z2893: hypothetical protein /// hypothetical protein /// hypothetical protein	-0.0482062	11.8021	-1.28972	0.244809	0.613091
1764343_s_at	ECs5093 /// proP: proline/glycine betaine transporter /// proline/glycine betaine transporter	0.0506933	11.5855	1.28934	0.244932	0.613091
1759837_s_at	csgG /// csgG /// csgG /// ECs1414: curli production assembly/transport component, 2nd curli operon /// curli production assembly/transport outer membrane lipoprotein /// curli production assembly/transport component csgG /// protein CsgG	0.0491493	11.1887	1.28915	0.244992	0.613091
1764682_s_at	ubiD /// yigC: 3-octaprenyl-4-hydroxybenzoate decarboxylase /// 3-octaprenyl-4-hydroxybenzoate carboxy-lyase	-0.0694559	11.6229	-1.289	0.24504	0.613091
1763716_s_at	ECs2518 /// yoaB /// yoaB /// Z2852: hypothetical protein /// putative reactive intermediate deaminase /// hypothetical protein /// hypothetical protein	0.0603388	11.5189	1.28781	0.24543	0.613717
1765226_s_at	rpiR /// rpiR: DNA-binding transcriptional repressor /// DNA-binding transcriptional repressor RpiR	-0.0571592	11.9338	-1.28732	0.245588	0.613759
1762133_s_at	ECs0078 /// leuA: 2-isopropylmalate synthase /// 2-isopropylmalate synthase	0.0470354	12.3536	1.28477	0.246422	0.615086
1764234_s_at	brnQ /// brnQ /// brnQ /// ECs0451: branched chain amino acid transport system II carrier protein /// branched-chain amino acid transport system 2 carrier protein; LIV-II transport system for Ile, Leu, and Val /// branched chain amino acid ABC transporter carrier protein /// branched-chain amino acid ABC transporter substrate-binding protein	0.0572062	12.0792	1.28446	0.246523	0.615086
1765435_s_at	ECs0692 /// gltK /// gltK /// gltK: glutamate/aspartate transport system permease /// glutamate/aspartate transport system permease /// glutamate, aspartate ABC transporter permease subunit /// glutamate/aspartate transport system permease gltK	-0.045084	11.5661	-1.28412	0.246634	0.615086
1769179_s_at	ECs4594 /// yicL /// yicL /// yicL: permease transporter /// permease transporter /// putative inner membrane protein /// transport protein YicL	-0.0483683	11.8726	-1.28397	0.246682	0.615086
1762810_s_at	ECs2341 /// rsxE /// ydgQ /// ydgQ: electron transport complex protein RsxE /// electron transport complex inner membrane NADH-quinone reductase required for the reduction of SoxR /// electron transport complex protein RsxE /// electron transport complex RsxE subunit	0.0470927	12.3136	1.28238	0.247205	0.616039
1762168_s_at	ECs3548 /// emrB /// emrB: multidrug resistance protein B /// multidrug resistance protein B /// multidrug efflux system protein	0.0454454	10.7206	1.2811	0.247624	0.616731
1760051_s_at	ECs2780 /// yeeN /// yeeN /// Z3140: hypothetical protein /// conserved protein, UPF0082 family /// hypothetical protein /// hypothetical protein	-0.0466733	11.4567	-1.27999	0.247989	0.617289
1766197_s_at	mltD /// mltD: putative membrane-bound lytic murein transglycosylase D /// membrane-bound lytic murein transglycosylase D	0.0565589	11.2387	1.27637	0.249179	0.619899
1759701_s_at	ECs1033 /// uup /// uup /// uup: ABC transporter ATPase /// ABC transporter ATPase /// fused predicted transporter subunits of ABC superfamily: ATP-binding components /// ABC transporter ATPase component	0.0548224	11.4621	1.27538	0.249508	0.620045
1768722_s_at	uvrC /// uvrC: excinuclease ABC subunit C /// excinuclease UvrABC, endonuclease subunit	0.0511348	11.0499	1.27534	0.249521	0.620045
1768074_s_at	ECs2344 /// gst /// gstA: glutathionine S-transferase /// glutathionine S-transferase /// glutathionine S-transferase	0.052687	11.8365	1.27444	0.24982	0.620252
1759287_s_at	ECs1727 /// narX /// narX: nitrate/nitrite sensor protein NarX /// nitrate/nitrite sensor protein NarX /// sensory histidine kinase in two-component regulatory system with NarL	0.063726	11.0722	1.27357	0.250107	0.620252
1761603_s_at	ECs2485 /// ydjL /// ydjL /// Z2815: oxidoreductase /// putative oxidoreductase, Zn-dependent and NAD(P)-binding /// hypothetical protein /// oxidoreductase	-0.0457455	13.2491	-1.27319	0.250231	0.620252
1763332_s_at	ECs4235 /// hofO /// yrfB: hypothetical protein /// protein required for the utilization of DNA as a carbon source /// hypothetical protein	-0.0586938	12.641	-1.27293	0.250318	0.620252
1761965_s_at	ECs2397 /// ydiM /// Z2718: transport system permease /// inner membrane protein, predicted transporter /// transport system permease	0.0492636	12.5094	1.27289	0.250333	0.620252
1760738_s_at	ECs3993 /// tdcF /// yhaR: hypothetical protein /// putative reactive intermediate deaminase /// hypothetical protein	0.0966193	10.1938	1.27251	0.250456	0.620252
1766195_s_at	yjiM /// yjiM: putative 2-hydroxyglutaryl-CoA dehydratase /// hypothetical protein	0.0649373	11.1422	1.27158	0.250766	0.620295
1762928_s_at	atoA /// atoA: acetyl-CoA:acetoacetyl-CoA transferase, beta subunit /// acetate CoA-transferase beta subunit	0.0585245	10.9852	1.27149	0.250795	0.620295
1766480_s_at	ECs3257 /// yfdY /// yfdY /// Z3642: hypothetical protein /// putative inner membrane protein /// hypothetical protein /// hypothetical protein	-0.0554227	12.1316	-1.27118	0.2509	0.620295
1766837_s_at	ECs4032 /// yraQ /// yraQ: hypothetical protein /// hypothetical protein /// putative permease	0.0517536	12.3982	1.26903	0.251613	0.621615
1761080_x_at	pheL: pheA gene leader peptide	-0.0867102	9.44475	-1.26852	0.251782	0.621615
1762681_at	ycgH: pseudo	-0.0474484	12.3131	-1.26829	0.25186	0.621615
1759588_s_at	ECs4313 /// ftsY /// ftsY: cell division protein FtsY /// cell division protein FtsY /// Signal Recognition Particle (SRP) receptor	-0.105201	11.2872	-1.26761	0.252087	0.62165
1766367_s_at	ECs0735 /// ybgI /// ybgI: hydrolase-oxidase /// hydrolase-oxidase /// conserved metal-binding protein, NIF3 family	-0.0623695	11.6457	-1.2674	0.252159	0.62165
1767077_s_at	ECs3565 /// norR /// ygaA: anaerobic nitric oxide reductase transcriptional regulator /// anaerobic nitric oxide reductase DNA-binding transcriptional activator /// anaerobic nitric oxide reductase transcriptional regulator	0.0512229	11.3274	1.26657	0.252434	0.621924
1765339_s_at	ECs3312 /// eutB /// eutB /// eutB: ethanolamine ammonia-lyase heavy chain /// ethanolamine ammonia-lyase, heavy chain /// ethanolamine ammonia-lyase, large subunit, heavy chain /// ethanolamine ammonia-lyase heavy chain	0.0568642	12.8494	1.26612	0.252585	0.621924
1761528_s_at	ECs5044 /// soxS /// soxS: DNA-binding transcriptional regulator SoxS /// DNA-binding transcriptional regulator SoxS /// DNA-binding transcriptional dual regulator	-0.062017	10.925	-1.26578	0.252697	0.621924
1762871_s_at	ECs0737 /// ybgK /// ybgK /// ybgK: carboxylase /// carboxylase /// putative allophanate hydrolase, subunit 2 /// hypothetical protein	0.0482569	12.4833	1.26517	0.252902	0.622043
1761453_s_at	ECs0851 /// ybhB /// ybhB: kinase inhibitor protein /// kinase inhibitor protein /// kinase inhibitor homolog, UPF0098 family	0.05442	11.0863	1.26382	0.253354	0.622043
1762325_s_at	csgB /// csgB /// ECs1419: curlin minor subunit /// curlin nucleator protein, minor subunit in curli complex /// curlin minor subunit	0.0521956	10.2567	1.26361	0.253426	0.622043
1764111_s_at	ECs0864 /// ybhL /// ybhL: hypothetical protein /// hypothetical protein /// inner membrane protein, UPF0005 family	-0.0464688	12.4138	-1.26359	0.25343	0.622043
1760971_s_at	ECs4691 /// rbsA /// rbsA /// rbsA: sugar ABC transporter ATP-binding protein /// D-ribose transporter ATP-binding protein /// fused D-ribose transporter subunits of ABC superfamily: ATP-binding components /// D-ribose transporter ATP binding protein	-0.0608296	11.5743	-1.26321	0.253558	0.622043
1759834_s_at	araH /// araH: L-arabinose transporter permease /// fused L-arabinose transporter subunits of ABC superfamily: membrane components	-0.0467259	12.3267	-1.26309	0.253599	0.622043
1766958_s_at	thiH /// thiH: thiamine biosynthesis protein ThiH /// tyrosine lyase, involved in thiamin-thiazole moiety synthesis	0.0492806	10.6634	1.26247	0.253807	0.622204
1761876_at	insH1: pseudo	0.0496586	11.153	1.26086	0.254347	0.623179
1764328_s_at	ECs2615 /// tyrP /// tyrP: tyrosine-specific transporter /// tyrosine-specific transporter /// tyrosine transporter	-0.0626863	11.9946	-1.26032	0.254529	0.623274
1760780_s_at	ECs3932 /// yqiJ /// yqiJ /// Z4402: oxidoreductase /// inner membrane protein, DUF1449 family /// hypothetical protein /// oxidoreductase	-0.051456	11.6483	-1.259	0.254972	0.62401
1761153_s_at	ECs3938 /// ygiM /// ygiM: signal transduction protein /// signal transduction protein /// SH3 domain protein	0.0938297	12.2409	1.25741	0.255508	0.62406
1765411_s_at	dmlA /// ECs2509 /// yeaU: D-malate oxidase, NAD-dependent; probable tartrate dehydrogenase /// tartrate dehydrogenase /// tartrate dehydrogenase	0.0525426	12.4465	1.2574	0.255514	0.62406
1765157_s_at	aldB /// aldB /// ECs4464: lactaldehyde dehydrogenase /// aldehyde dehydrogenase B /// aldehyde dehydrogenase	-0.0522721	11.4663	-1.25677	0.255725	0.62406
1761978_at	yhcF: putative transcriptional regulator	-0.0517908	12.9764	-1.25676	0.255729	0.62406
1767087_s_at	cbpA /// cbpA /// ECs1155: curved DNA-binding protein CbpA /// curved DNA-binding protein, DnaJ homologue that functions as a co-chaperone of DnaK /// curved DNA-binding protein CbpA	-0.0622641	11.5846	-1.25584	0.256041	0.62406
1761463_s_at	c2193 /// ECs2497 /// Z2828: hypothetical protein /// hypothetical protein /// hypothetical protein	-0.0549436	9.09694	-1.25564	0.256107	0.62406
1768045_s_at	flgH /// flgH: flagellar basal body L-ring protein /// flagellar protein of basal-body outer-membrane L ring	0.0576765	10.5762	1.25533	0.256212	0.62406
1768826_s_at	ECs3052 /// yeiI /// yeiI: hypothetical protein /// hypothetical protein /// putative kinase	0.0455121	11.7972	1.25522	0.25625	0.62406
1765702_s_at	quuD /// ybcQ: DLP12 prophage; predicted antitermination protein /// lambdoid prophage DLP12 antitermination protein Q	-0.0652138	11.7891	-1.25514	0.256277	0.62406
1768615_s_at	ECs4369 /// rsmJ /// yhiQ: methyltransferase /// 16S rRNA m(2)G1516 methyltransferase, SAM-dependent /// methyltransferase	0.0709125	12.6147	1.2545	0.256495	0.624242
1760370_s_at	hisG: ATP phosphoribosyltransferase	-0.0514474	12.011	-1.25344	0.256851	0.624615
1765616_s_at	c3331 /// ECs3629 /// ygcU /// Z4084: hypothetical protein /// hypothetical protein /// putative FAD containing dehydrogenase /// alkyl-dihydroxyacetonephosphate synthase	0.0557654	11.5956	1.2532	0.256934	0.624615
1766761_s_at	ECs3798 /// epd /// epd: erythrose 4-phosphate dehydrogenase /// erythrose 4-phosphate dehydrogenase /// D-erythrose 4-phosphate dehydrogenase	0.059302	11.4301	1.25211	0.257304	0.625058
1769181_at	ypdI: putative lipoprotein involved in colanic acid biosynthesis	-0.0444619	12.9167	-1.25119	0.257615	0.625058
1767940_s_at	c0640: hypothetical protein	0.0514245	12.0947	1.25109	0.25765	0.625058
1767105_at	sgcX: KpLE2 phage-like element; predicted endoglucanase with Zn-dependent exopeptidase domain	-0.0556618	12.0318	-1.25084	0.257735	0.625058
1762830_s_at	ECs3551 /// yqaA /// yqaA /// Z3990: hypothetical protein /// inner membrane protein, COG1238 family /// hypothetical protein /// hypothetical protein	0.0534293	11.0983	1.25032	0.257913	0.625058
1759835_s_at	mdoD /// opgD: glucan biosynthesis protein D /// osmoregulated periplasmic glucan (OPG) biosynthesis periplasmic protein	-0.0525614	10.0572	-1.25014	0.257974	0.625058
1766922_s_at	ECs2859 /// wcaF /// wcaF: colanic acid biosynthesis acetyltransferase WcaF /// colanic acid biosynthesis acetyltransferase WcaF /// putative acyl transferase	0.044737	11.1432	1.24952	0.258184	0.62522
1764173_s_at	ECs1143 /// gfcA /// ymcD: hypothetical protein /// hypothetical protein /// hypothetical protein	0.0443672	12.44	1.24796	0.258715	0.626159
1759992_s_at	dosP /// Z2221m: oxygen sensor, c-di-GMP phosphodiesterase, heme-regulated; cold- and stationary phase-induced bioflim regulator /// cAMP phosphodiesterase	0.0450462	12.1764	1.24506	0.259707	0.627989
1759748_s_at	ECs0772 /// tolQ /// tolQ: colicin uptake protein TolQ /// colicin uptake protein TolQ /// membrane spanning protein in TolA-TolQ-TolR complex	-0.0484142	12.2525	-1.24491	0.259758	0.627989
1760413_s_at	ECs3879 /// hybC /// hybC: hydrogenase 2 large subunit /// hydrogenase 2 large subunit /// hydrogenase 2, large subunit	0.0437239	11.5885	1.24423	0.259993	0.628032
1768678_s_at	dcuS /// ECs5107 /// yjdH: sensory histidine kinase in two-component regulatory system with DcuR, regulator of anaerobic fumarate respiration /// sensory histidine kinase DcuS /// sensory histidine kinase DcuS	-0.0481968	11.1576	-1.24338	0.260283	0.628032
1762014_s_at	ydcF /// ydcF: conserved SAM-binding protein, DUF218 family /// hypothetical protein	0.0875759	11.9168	1.2432	0.260346	0.628032
1767864_s_at	ECs2124 /// lsrF /// yneB: aldolase /// putative autoinducer-2 (AI-2) aldolase /// aldolase	0.0636221	11.788	1.24305	0.260395	0.628032
1762960_s_at	c3576 /// ECs1328 /// insM /// Z1150 /// Z1589: hypothetical protein /// hypothetical protein /// pseudo /// hypothetical protein /// hypothetical protein	0.0797586	10.3623	1.24196	0.26077	0.628032
1767758_s_at	ECs1043 /// sxy /// yccR /// Z1309: hypothetical protein /// required for expression of CRP-S-dependent promoters /// hypothetical protein /// hypothetical protein	-0.0602789	11.7909	-1.24192	0.260785	0.628032
1764016_s_at	ECs3918 /// parE /// parE: DNA topoisomerase IV subunit B /// DNA topoisomerase IV subunit B /// DNA topoisomerase IV, subunit B	0.0594313	11.3855	1.24158	0.260902	0.628032
1760250_s_at	ECs2033 /// ydcK /// ydcK /// Z2290: hypothetical protein /// putative enzyme /// hypothetical protein /// hypothetical protein	-0.0476821	12.4227	-1.24036	0.261322	0.628032
1766310_s_at	apbA /// ECs0479 /// panE: 2-dehydropantoate 2-reductase /// 2-dehydropantoate 2-reductase /// 2-dehydropantoate reductase, NADPH-specific	0.0536141	12.6849	1.24026	0.261354	0.628032
1767363_s_at	cydC /// cydC /// cydC /// ECs0971: cysteine/glutathione ABC transporter membrane/ATP-binding protein /// fused glutathione, cysteine exporter subunits of ABC superfamily: membrane component/ATP-binding component /// cysteine/glutathione ABC transporter membrane/ATP-binding component /// cysteine/glutathione ABC transporter membrane/ATP-binding protein	0.0434709	11.7731	1.24021	0.261374	0.628032
1761839_s_at	ECs4419 /// yhjV /// yhjV /// yhjV: transporter protein /// transporter protein /// putative transporter /// transport protein YhjV	-0.0451293	12.8943	-1.23981	0.261511	0.628032
1767924_s_at	ECs3710 /// ygeI /// Z4174: hypothetical protein /// hypothetical protein /// hypothetical protein	-0.045635	9.65501	-1.2398	0.261514	0.628032
1763610_s_at	ECs1483 /// lpoB /// ycfM: hypothetical protein /// outer membrane lipoprotein /// hypothetical protein	0.0470168	12.1974	1.23935	0.261668	0.628032
1759787_s_at	ECs2670 /// yedK: hypothetical protein /// hypothetical protein	-0.0590508	11.9182	-1.23901	0.261788	0.628032
1767957_s_at	ygcQ /// ygcQ /// Z4079: putative flavoprotein /// electron transfer flavoprotein subunit ygcQ /// hypothetical protein	0.0471979	12.9623	1.23745	0.262324	0.628633
1763339_s_at	nagC /// nagC: DNA-binding transcriptional dual regulator, repressor of N-acetylglucosamine /// N-acetylglucosamine repressor	-0.0516676	11.4952	-1.23744	0.262326	0.628633
1767983_s_at	ECs5221 /// pyrI /// pyrI: aspartate carbamoyltransferase /// aspartate carbamoyltransferase /// aspartate carbamoyltransferase, regulatory subunit	-0.0529267	11.941	-1.23602	0.26282	0.629471
1768125_s_at	arpB /// c2119 /// ECs2427 /// Z2749: pseudo /// hypothetical protein /// hypothetical protein /// hypothetical protein	-0.0602353	9.99129	-1.23324	0.263782	0.630403
1768528_s_at	ECs0990 /// serC /// serC: phosphoserine aminotransferase /// phosphoserine aminotransferase /// 3-phosphoserine/phosphohydroxythreonine aminotransferase	-0.0445644	11.4009	-1.23286	0.263912	0.630403
1764699_s_at	ECs5057 /// nrfF /// nrfF: formate-dependent nitrite reductase complex subunit NrfF /// formate-dependent nitrite reductase complex subunit NrfF /// heme lyase (NrfEFG) for insertion of heme into c552, subunit NrfF	0.0488544	12.8135	1.23229	0.264112	0.630403
1768775_s_at	ECs4693 /// rbsB /// rbsB: D-ribose transporter subunit RbsB /// D-ribose transporter subunit RbsB /// D-ribose transporter subunit	-0.0499562	12.6566	-1.2316	0.264352	0.630403
1761420_s_at	glgA: glycogen synthase	-0.045116	12.6191	-1.23157	0.264363	0.630403
1761972_at	rayT: RAYT REP element-mobilizing transposase; TnpA(REP)	0.0489152	11.2312	1.23122	0.264484	0.630403
1763249_s_at	ECs5039 /// yjbR: hypothetical protein /// hypothetical protein	0.0638217	11.2628	1.23109	0.264527	0.630403
1762701_s_at	c5459 /// ytjA /// Z5978: hypothetical protein /// hypothetical protein /// hypothetical protein	0.157071	12.5812	1.23091	0.264591	0.630403
1762569_s_at	ECs2585 /// yecM /// yecM: hypothetical protein /// hypothetical protein /// putative metal-binding enzyme	-0.0635094	11.5682	-1.23063	0.264689	0.630403
1763154_s_at	ECs2873 /// udk /// udk: uridine kinase /// uridine kinase /// uridine/cytidine kinase	-0.0496155	10.4323	-1.23044	0.264755	0.630403
1759303_s_at	ccrB /// crcB: camphor resistance protein CrcB /// putative fluoride exporter; inner membrane protein associated with chromosome condensation	-0.0621876	12.4813	-1.23032	0.264795	0.630403
1764700_s_at	ECs3022 /// yohC /// yohC: hypothetical protein /// hypothetical protein /// inner membrane protein, Yip1 family	-0.0482822	11.8425	-1.22932	0.265144	0.630772
1766715_s_at	ECs1147 /// yccM /// yccM /// yccM: hypothetical protein /// hypothetical protein /// putative 4Fe-4S membrane protein /// electron transport protein yccM	-0.0797816	11.2105	-1.22905	0.265239	0.630772
1767745_s_at	c1630 /// hlyE: hypothetical protein /// hemolysin E	-0.0572883	11.9326	-1.22815	0.265553	0.631126
1765285_s_at	allS /// ECs0565 /// ybbS: DNA-binding transcriptional activator of the allD operon /// AllS family transcriptional regulator /// DNA-binding transcriptional activator AllS	-0.0596541	10.642	-1.2278	0.265677	0.631126
1764101_s_at	purH /// purH: bifunctional phosphoribosylaminoimidazolecarboxamide formyltransferase/IMP cyclohydrolase /// fused IMP cyclohydrolase/phosphoribosylaminoimidazolecarboxamide formyltransferase	0.0484144	12.4744	1.22733	0.265839	0.631168
1763055_s_at	cvpA /// cvpA /// ECs3197: colicin V production protein /// membrane protein required for colicin V production /// colicin V production protein	0.0773932	11.253	1.22621	0.266233	0.631761
1766068_at	htrE: putative outer membrane usher protein	-0.0461981	11.6201	-1.2248	0.266727	0.63259
1764805_s_at	aqpZ /// ECs0961: aquaporin Z /// aquaporin Z	-0.0627091	12.3654	-1.2242	0.266937	0.632715
1762371_s_at	ECs4924 /// yjaH: hypothetical protein /// hypothetical protein	0.0439657	12.3084	1.22382	0.267069	0.632715
1762439_s_at	ECs2501 /// yeaO: hypothetical protein /// hypothetical protein	0.0676477	11.3852	1.22184	0.267764	0.634018
1764589_s_at	ECs4750 /// yigI /// yigI: hypothetical protein /// hypothetical protein /// conserved protein, 4HBT family of thioesterases	-0.0451062	12.5204	-1.22135	0.267935	0.634047
1762180_s_at	yeeO /// yeeO /// Z3144: putative multdrug exporter, MATE family /// hypothetical protein /// hypothetical protein	-0.0521971	11.7254	-1.22098	0.268066	0.634047
1762275_s_at	ECs3893 /// yghB /// yghB: hypothetical protein /// hypothetical protein /// required, with yqjA, for membrane integrity; inner membrane protein	0.0457035	12.7269	1.21886	0.268812	0.635467
1762341_s_at	ECs2367 /// purR /// purR: DNA-binding transcriptional repressor PurR /// DNA-binding transcriptional repressor PurR /// DNA-binding transcriptional repressor, hypoxanthine-binding	0.045473	10.8191	1.21785	0.269172	0.635657
1763934_s_at	citE /// citE /// ECs0655: citrate lyase subunit beta /// citrate lyase, citryl-ACP lyase (beta) subunit /// citrate lyase subunit beta	0.055398	11.4775	1.21781	0.269184	0.635657
1768345_s_at	ECs0770 /// ybgE: hypothetical protein /// hypothetical protein	0.0464015	12.8675	1.21724	0.269386	0.635781
1760458_s_at	agaR /// agaR /// ECs4009: DNA-binding transcriptional regulator AgaR /// DNA-binding transcriptional repressor of the aga regulon /// AgaR family transcriptional regulator	0.0501864	10.8487	1.21684	0.269527	0.635781
1767381_at	ykfG: CP4-6 prophage; predicted DNA repair protein	0.0624913	11.188	1.21548	0.270008	0.636572
1760064_s_at	arcC /// ECs0583 /// ybcF: carbamate kinase /// carbamate kinase /// putative carbamate kinase	0.0510458	11.3253	1.21439	0.270395	0.636901
1764342_s_at	ECs5348 /// nadR /// nadR: nicotinamide-nucleotide adenylyltransferase /// nicotinamide-nucleotide adenylyltransferase /// trifunctional protein: nicotinamide mononucleotide adenylyltransferase, ribosylnicotinamide kinase, transcriptional repressor	-0.0674019	11.4611	-1.21427	0.270439	0.636901
1765458_s_at	ECs0882 /// ybiX /// ybiX: hydroxylase /// hydroxylase /// conserved protein, Fe(II)-dependent oxygenase superfamily	0.0685563	10.7803	1.21355	0.270694	0.637106
1763259_s_at	tgt /// tgt: queuine tRNA-ribosyltransferase /// tRNA-guanine transglycosylase	0.0424485	12.31	1.2132	0.270818	0.637106
1765724_s_at	ligB /// ligB: NAD-dependent DNA ligase LigB /// DNA ligase, NAD(+)-dependent	0.0620998	10.5454	1.21189	0.271282	0.637458
1763488_s_at	ECs2345 /// pdxY: pyridoxamine kinase /// pyridoxamine kinase	0.051302	11.6083	1.21175	0.271334	0.637458
1763654_s_at	ECs1931 /// rcbA /// ydaC: hypothetical protein /// double-strand break reduction protein, Rac prophage /// hypothetical protein	-0.103892	10.6921	-1.21092	0.271628	0.637458
1768158_s_at	ydaN /// zntB: putative Zn(II) transporter /// zinc transporter	0.0443115	12.0543	1.21079	0.271673	0.637458
1764272_s_at	ECs0108 /// guaC /// guaC: guanosine 5'-monophosphate oxidoreductase /// guanosine 5'-monophosphate oxidoreductase /// GMP reductase	0.0428733	12.1492	1.21073	0.271696	0.637458
1767837_s_at	citA /// citA /// dpiB /// ECs0658: sensor-type protein /// sensor kinase dpiB /// sensory histidine kinase in two-component regulatory system with citB /// sensor-type protein	-0.047867	11.5033	-1.21011	0.271917	0.637635
1768471_s_at	ECs5280 /// gntP: fructuronate transporter /// fructuronate transporter	0.0602686	12.3344	1.20897	0.272323	0.637691
1768164_s_at	ECs3195 /// ubiX: 3-octaprenyl-4-hydroxybenzoate carboxy-lyase /// 3-octaprenyl-4-hydroxybenzoate carboxy-lyase	-0.0423942	12.0862	-1.20879	0.272388	0.637691
1760439_s_at	ECs3576 /// hycF /// hycF: formate hydrogenlyase complex iron-sulfur subunit /// formate hydrogenlyase complex iron-sulfur subunit /// formate hydrogenlyase complex iron-sulfur protein	0.0844953	11.1794	1.20868	0.272427	0.637691
1768651_s_at	cirA /// cirA /// ECs3047: colicin I receptor /// catecholate siderophore receptor CirA /// colicin I receptor	0.0463131	12.4195	1.2084	0.272525	0.637691
1763553_s_at	ECs1261 /// putP /// putP /// putP: major sodium/proline symporter /// major sodium/proline symporter /// proline:sodium symporter /// Sodium/proline symporter	0.0493224	11.4114	1.20717	0.272965	0.638076
1768073_at	acnB: bifunctional aconitate hydratase 2/2-methylisocitrate dehydratase	-0.047222	9.87418	-1.20696	0.27304	0.638076
1769284_s_at	srlE /// srlE /// srlE_2: glucitol/sorbitol-specific enzyme IIB component of PTS /// PTS system, glucitol/sorbitol-specific IIBC component /// PTS system, glucitol/sorbitol-specific IIB component and second of two IIC components; frag	-0.0439194	12.4602	-1.20672	0.273128	0.638076
1761932_s_at	ECs4066 /// ispB: octaprenyl diphosphate synthase /// octaprenyl diphosphate synthase	0.044865	11.5873	1.20623	0.273301	0.63814
1765885_s_at	ECs0163 /// mtn /// pfs: 5'-methylthioadenosine/S-adenosylhomocysteine nucleosidase /// 5'-methylthioadenosine/S-adenosylhomocysteine nucleosidase /// 5'-methylthioadenosine/S-adenosylhomocysteine nucleosidase	0.0468633	11.172	1.20571	0.273488	0.638236
1766060_s_at	ECs3758 /// ygfS /// ygfS /// ygfS: oxidoreductase Fe-S subunit /// oxidoreductase, Fe-S subunit /// putative oxidoreductase, 4Fe-4S ferredoxin-type subunit /// electron transport protein ygfS	0.0483638	12.6184	1.20489	0.273782	0.638445
1767701_s_at	asr /// asr /// c1989 /// ECs2303: acid shock protein /// acid shock-inducible periplasmic protein /// acid shock protein /// acid shock protein	-0.100458	13.2421	-1.20435	0.273975	0.638445
1764003_s_at	secA /// secA: preprotein translocase subunit SecA /// preprotein translocase subunit, ATPase	0.0421356	11.88	1.20424	0.274016	0.638445
1759721_s_at	ECs2530 /// yobD /// yobD /// Z2863: hypothetical protein /// inner membrane protein, UPF0266 family /// hypothetical protein /// hypothetical protein	0.0546073	12.3755	1.20317	0.274399	0.63868
1767559_s_at	recA /// recA: recombinase A /// DNA strand exchange and recombination protein with protease and nuclease activity	-0.052799	11.4854	-1.20311	0.274421	0.63868
1767637_s_at	caiF /// caiF /// ECs0037 /// Z0040: DNA-binding transcriptional activator /// DNA-binding transcriptional activator CaiF /// CaiF family transcriptional regulator /// DNA-binding transcriptional activator CaiF	-0.0771435	11.1277	-1.20242	0.274667	0.63868
1760115_at	ycjN: putative sugar transporter subunit: periplasmic-binding component of ABC superfamily	0.0884386	12.2659	1.20233	0.274701	0.63868
1760901_s_at	ECs4628 /// yidQ: hypothetical protein /// hypothetical protein	-0.0435215	12.3534	-1.20169	0.27493	0.638872
1767598_s_at	aat /// aat: leucyl/phenylalanyl-tRNA--protein transferase /// leucyl/phenylalanyl-tRNA-protein transferase	0.0433008	12.554	1.19858	0.27605	0.641134
1762194_s_at	ECs3585 /// hypD /// hypD /// hypD: hypothetical protein /// pleiotrophic effects on 3 hydrogenase isozymes /// protein required for maturation of hydrogenases /// hydrogenase isoenzyme formation protein hypD	-0.0706944	11.0189	-1.19685	0.276679	0.641932
1767176_s_at	ECs4939 /// pepE /// pepE: peptidase E /// peptidase E /// (alpha)-aspartyl dipeptidase	0.0443703	12.6071	1.19682	0.276687	0.641932
1760507_at	nmpC: pseudo	-0.0693278	11.9149	-1.19238	0.278299	0.645215
1762941_s_at	c3800 /// hldE: bifunctional heptose 7-phosphate kinase/heptose 1-phosphate adenyltransferase /// fused heptose 7-phosphate kinase/heptose 1-phosphate adenyltransferase	0.0559091	11.6739	1.19211	0.278397	0.645215
1761750_s_at	srlA /// srlA_1: glucitol/sorbitol-specific enzyme IIC component of PTS /// PTS system, glucitol/sorbitol-specific IIC component, one of two; frag	0.0472989	12.3653	1.19122	0.278721	0.645621
1768609_s_at	ECs5364: hypothetical protein	-0.069578	8.64101	-1.19041	0.279013	0.645958
1768139_s_at	ECs4717 /// rfe /// rfe /// wecA: UDP-GlcNAc:undecaprenylphosphate GlcNAc-1-phosphate transferase /// UDP-GlcNAc:undecaprenylphosphate GlcNAc-1-phosphate transferase /// undecaprenyl-phosphate alpha-N-acetylglucosaminyltransferase /// UDP-GlcNAc:undecaprenylphosphate GlcNAc-1-phosphate transferase	0.0472043	12.3981	1.18938	0.279392	0.64615
1767479_s_at	bioD /// ynfK: dithiobiotin synthetase /// putative dethiobiotin synthetase	0.057705	12.3584	1.18938	0.279392	0.64615
1768530_s_at	ECs0997 /// msbA /// msbA /// msbA: lipid transporter ATP-binding protein/permease /// lipid transporter ATP-binding protein/permease /// fused lipid transporter subunits of ABC superfamily: membrane component/ATP-binding component /// lipid transporter ATP-binding/permease	0.0552477	11.5826	1.18846	0.279726	0.646579
1766743_s_at	csdE /// ECs3671 /// ygdK: CsdA-binding activator; Fe-S protein /// hypothetical protein /// hypothetical protein	0.0584812	11.659	1.18801	0.27989	0.646617
1765216_s_at	corA /// corA /// ECs4746: magnesium/nickel/cobalt transporter CorA /// magnesium/nickel/cobalt transporter /// magnesium/nickel/cobalt transporter CorA	-0.0518766	12.2816	-1.18756	0.280054	0.646654
1764323_s_at	ECs1728 /// narK /// narK /// narK: nitrite extrusion protein /// nitrite extrusion protein /// nitrate/nitrite transporter /// nitrite extrusion protein 1	-0.0431848	11.5798	-1.18621	0.280548	0.64714
1762123_s_at	narU /// narU: nitrate/nitrite transporter /// nitrite extrusion protein 2	-0.0495796	11.375	-1.18618	0.280561	0.64714
1761875_s_at	ECs4808 /// yihX /// yihX: phosphatase /// phosphatase /// alpha-D-Glucose-1-P phosphatase, anomer-specific	-0.0424194	11.9064	-1.18533	0.280869	0.647228
1763896_s_at	ECs5276 /// fimD /// fimD /// fimD: protein FimD /// outer membrane protein; export and assembly of type 1 fimbriae, interrupted /// outer membrane usher protein, type 1 fimbrial synthesis /// outer membrane usher protein fimD	-0.0441198	12.0674	-1.18526	0.280895	0.647228
1759374_s_at	cyoB /// ECs0485: cytochrome o ubiquinol oxidase subunit I /// cytochrome o ubiquinol oxidase subunit I	0.0477905	11.567	1.18443	0.281202	0.647595
1761646_at	wcaM: colanic acid biosynthesis protein	-0.0422259	11.586	-1.18338	0.281586	0.648064
1759512_s_at	ECs2414 /// ydiV /// ydiV /// Z2736: hypothetical protein /// anti-FlhD4C2 factor, inactive EAL family phosphodiesterase /// hypothetical protein /// hypothetical protein	0.0418627	10.8488	1.18274	0.281823	0.648064
1764070_s_at	fliE /// fliE: flagellar hook-basal body protein FliE /// flagellar basal-body component	0.0455077	12.0169	1.18199	0.282097	0.648064
1768261_at	yghG: pilotin, required for secretin (GspDbeta) OM localization; part of defective Gsp-beta operon; verified lipoprotein	0.0439248	11.8196	1.18112	0.282416	0.648064
1765550_s_at	dsbB /// dsbB /// ECs1680: disulfide bond formation protein B /// oxidoreductase that catalyzes reoxidation of DsbA protein disulfide isomerase I /// disulfide bond formation protein B	-0.0475082	12.4183	-1.18105	0.282444	0.648064
1769065_at	ymgA: RcsB connector protein for regulation of biofilm	-0.0795521	10.6607	-1.18102	0.282454	0.648064
1766177_s_at	ECs3287 /// ptsH /// ptsH /// ptsH: PTS system phosphohistidinoprotein-hexose phosphotransferase Hpr /// PTS system phosphohistidinoprotein-hexose phosphotransferase Hpr /// phosphohistidinoprotein-hexose phosphotransferase component of PTS system (Hpr) /// PTS system phosphohistidinoprotein-hexose phosphotransferase subunit Hpr	0.0920397	10.4125	1.18056	0.282624	0.648064
1767524_s_at	ECs5239 /// lptG /// yjgQ: hypothetical protein /// lipopolysaccharide export ABC permease of the LptBFGC export complex /// hypothetical protein	0.0415969	12.292	1.1803	0.28272	0.648064
1760849_s_at	galP /// galP: D-galactose transporter /// galactose-proton symporter	0.0450285	13.1466	1.18014	0.282779	0.648064
1761510_s_at	abgT /// ECs1920 /// Z2428: p-aminobenzoyl-glutamate transporter; membrane protein /// pump protein /// pump protein; disrupted by IS629	0.0508005	10.5862	1.17984	0.282888	0.648064
1762547_s_at	ECs3910 /// mdaB /// mdaB: modulator of drug activity B /// modulator of drug activity B /// NADPH quinone reductase	0.0481426	11.3054	1.17925	0.283105	0.64822
1762646_s_at	ECs3418 /// hmp /// hmpA: nitric oxide dioxygenase /// fused nitric oxide dioxygenase/dihydropteridine reductase 2 /// nitric oxide dioxygenase	-0.0414482	11.2169	-1.1785	0.283384	0.648519
1768488_s_at	asmA /// asmA /// ECs2871: assembly protein /// putative assembly protein /// assembly protein	0.0591114	10.2459	1.17806	0.283546	0.648549
1767378_s_at	ECs1934 /// recE /// recE: exonuclease VIII /// exonuclease VIII /// Rac prophage; exonuclease VIII, 5' -> 3' specific dsDNA exonuclease	-0.0416076	11.7297	-1.17709	0.283905	0.649032
1761688_s_at	dtpA /// tppB: dipeptide and tripeptide permease A /// tripeptide transporter permease	0.0425913	12.6349	1.17504	0.284663	0.650424
1765454_s_at	rho /// rho: transcription termination factor Rho /// transcription termination factor	0.0489029	12.1693	1.17432	0.284929	0.650447
1765186_s_at	moaA /// moaA: molybdenum cofactor biosynthesis protein A /// molybdopterin biosynthesis protein A	0.0435004	10.6927	1.17421	0.28497	0.650447
1762767_s_at	ECs3875 /// hybG /// hybG: hydrogenase 2 accessory protein HypG /// hydrogenase 2 accessory protein HypG /// hydrogenase 2 accessory protein	0.0656976	12.6032	1.17204	0.285777	0.651423
1766966_s_at	ECs1924 /// smrA /// ydaL: hypothetical protein /// DNA endonuclease /// hypothetical protein	-0.0417611	11.7643	-1.17187	0.285841	0.651423
1764249_at	ygcG: hypothetical protein	-0.0435306	11.1741	-1.17186	0.285845	0.651423
1767356_s_at	chaC /// chaC /// ECs1723: cation transport regulator /// cation transport protein chaC /// cation transport regulator	0.0431581	12.4084	1.17131	0.286049	0.651549
1768473_s_at	ECs3753 /// ygfM /// ygfM /// Z4219: selenate reductase subunit YgfM /// putative oxidoreductase /// selenate reductase subunit YgfM /// selenate reductase subunit YgfM	-0.0454603	11.6743	-1.1699	0.286574	0.652224
1762306_s_at	arcB /// arcB /// ECs4089: aerobic respiration control sensor protein ArcB /// aerobic respiration control sensor histidine protein kinase, cognate to two-component response regulators ArcA and RssB /// aerobic respiration control sensor protein ArcB	-0.0478486	11.4969	-1.16945	0.286743	0.652224
1764002_s_at	ECs5240 /// yjgR /// yjgR: hypothetical protein /// hypothetical protein /// conserved protein, DUF853 family with NTPase fold	0.0976343	11.934	1.16893	0.286937	0.652224
1762300_s_at	rcsF /// rcsF: outer membrane lipoprotein /// putative outer membrane protein, signal	-0.0435077	12.1974	-1.16885	0.286967	0.652224
1766573_s_at	ECs1146 /// sfa /// ymcE: cold shock gene /// cold shock gene /// cold shock gene	-0.0697693	11.5761	-1.16851	0.287092	0.652224
1768624_s_at	ECs3192 /// hisQ /// hisQ /// hisQ: histidine transport system permease /// histidine transport system permease /// histidine/lysine/arginine/ornithine transporter permease subunit /// histidine transport system permease hisQ	-0.0470329	12.3664	-1.16777	0.287368	0.652281
1761114_s_at	cspA /// cspA /// cspA /// ECs4441: cold-shock protein /// RNA chaperone and anti-terminator, cold-inducible /// major cold shock protein /// major cold shock protein	0.112917	10.8051	1.16765	0.287415	0.652281
1767225_s_at	ECs3822 /// rsmE /// yggJ: 16S ribosomal RNA methyltransferase RsmE /// 16S rRNA m(3)U1498 methyltransferase, SAM-dependent /// 16S ribosomal RNA methyltransferase RsmE	0.0451273	11.9558	1.1664	0.287883	0.652429
1762277_s_at	c3831: hypothetical protein	-0.0496019	10.9153	-1.16631	0.287913	0.652429
1761919_at	rhsB: rhsB element core protein RshB	-0.0451094	11.7603	-1.1658	0.288105	0.652429
1766469_s_at	rhsC /// rhsC: rhsC protein in rhs element, interrupted /// rhsC element core protein RshC	-0.0732219	11.3351	-1.16504	0.288391	0.652429
1760263_s_at	lpxB /// lpxB: lipid-A-disaccharide synthase /// tetraacyldisaccharide-1-P synthase	0.0820187	11.5513	1.16495	0.288424	0.652429
1763173_s_at	dcuD /// ECs4100 /// Z4585: putative transporter /// cryptic C4-dicarboxylate transporter DcuD /// cryptic C4-dicarboxylate transporter DcuD	-0.0430159	12.4186	-1.16439	0.288635	0.652429
1768128_s_at	ECs0261 /// yafP /// yafP: hypothetical protein /// hypothetical protein /// putative acyltransferase with acyl-CoA N-acyltransferase domain	0.0548814	11.2578	1.16406	0.288756	0.652429
1760215_s_at	ECs4632 /// yidA /// yidA: sugar phosphatase /// sugar phosphatase /// sugar phosphate phosphatase; substrates include erythrose 4-P and mannose 1-P phosphatase	0.044311	11.69	1.16391	0.288814	0.652429
1765173_s_at	cheB /// cheB /// ECs2593: chemotaxis-specific methylesterase /// fused chemotaxis regulator: protein-glutamate methylesterase in two-component regulatory system with CheA /// chemotaxis-specific methylesterase	0.0819018	11.423	1.16388	0.288824	0.652429
1768790_s_at	ECs3660 /// fucA /// fucA: L-fuculose phosphate aldolase /// L-fuculose phosphate aldolase /// L-fuculose-1-phosphate aldolase	0.0694827	11.2809	1.16276	0.289246	0.653045
1766523_s_at	ECs4195 /// tusC /// yheM: sulfur relay protein TusC /// protein required for 2-thiolation step of mnm(5)-s(2)U34-tRNA synthesis /// sulfur relay protein TusC	0.0446297	12.5104	1.16201	0.289527	0.653237
1761637_s_at	ECs4044 /// nlpI /// yhbM: Nlp family transcriptional regulator /// lipoprotein involved in osmotic sensitivity and filamentation /// lipoprotein NlpI	-0.0419356	11.2721	-1.16164	0.289667	0.653237
1762974_s_at	ECs2436 /// ydjO /// Z2759: hypothetical protein /// hypothetical protein /// hypothetical protein	-0.0499084	10.958	-1.16124	0.289819	0.653237
1763078_at	nepI: putative transporter	-0.0564723	12.1561	-1.16076	0.289999	0.653237
1764299_s_at	yneK /// Z2175: hypothetical protein /// hypothetical protein	0.0523885	12.29	1.15998	0.290294	0.653237
1768671_s_at	chpA /// ECs3642 /// mazF: toxin ChpA /// toxin ChpA /// mRNA interferase toxin, antitoxin is MazE	-0.0573408	12.4801	-1.1598	0.290359	0.653237
1760870_s_at	c1152 /// ECs5411: hypothetical protein /// hypothetical protein	-0.0597319	10.1558	-1.15966	0.290412	0.653237
1760792_s_at	ECs5487: hypothetical protein	0.155957	10.1533	1.15904	0.290645	0.653237
1760892_s_at	ECs0126 /// yacC /// yacC: hypothetical protein /// hypothetical protein /// conserved protein, PulS_OutS family	-0.0531804	10.9552	-1.15878	0.290744	0.653237
1760911_s_at	ECs1434 /// yceI /// yceI: hypothetical protein /// hypothetical protein /// secreted protein	-0.0406693	11.9792	-1.15857	0.290826	0.653237
1765073_s_at	ECs0407 /// mhpE /// mhpE: 4-hydroxy-2-ketovalerate aldolase /// 4-hydroxy-2-ketovalerate aldolase /// 4-hyroxy-2-oxovalerate/4-hydroxy-2-oxopentanoic acid aldolase, class I	0.0627945	11.6059	1.15768	0.291161	0.653654
1766268_s_at	ECs3874 /// yghU /// yghU /// Z4343: glutathione S-transferase /// putative S-transferase /// glutathione S-transferase YghU /// glutathione S-transferase	0.0522719	11.3581	1.1562	0.29172	0.654298
1764436_s_at	ECs4118 /// yhdP /// yhdP /// Z4604: hypothetical protein /// conserved membrane protein, predicted transporter /// hypothetical protein /// hypothetical protein	0.0431458	11.8226	1.15613	0.291747	0.654298
1767960_s_at	c4338 /// kdgK: hypothetical protein /// 2-dehydro-3-deoxygluconokinase	0.0498286	10.1174	1.15526	0.292074	0.654495
1767465_s_at	ECs3184 /// yfcE /// yfcE: phosphodiesterase /// phosphodiesterase /// phosphodiesterase activity on bis-pNPP	0.0550079	11.1756	1.15486	0.292227	0.654495
1767377_s_at	rplS /// rplS: 50S ribosomal protein L19 /// 50S ribosomal subunit protein L19	0.0452893	10.688	1.15467	0.292301	0.654495
1763270_at	paaK: phenylacetyl-CoA ligase	0.0497978	12.3664	1.15341	0.292776	0.654495
1761057_s_at	ECs3841 /// speC /// speC: ornithine decarboxylase /// ornithine decarboxylase /// ornithine decarboxylase, constitutive	-0.0420054	11.403	-1.15337	0.292793	0.654495
1765273_s_at	rnhB /// rnhB: ribonuclease HII /// ribonuclease HII, degrades RNA of DNA-RNA hybrids	0.057955	12.3001	1.15318	0.292866	0.654495
1765314_at	cvrA: putative cation/proton antiporter	0.0789068	12.1094	1.15313	0.292883	0.654495
1761054_at	ssnA: putative chlorohydrolase/aminohydrolase	0.0423942	11.2768	1.15216	0.293251	0.654641
1760988_s_at	ECs4784 /// yihF /// yihF: hypothetical protein /// hypothetical protein /// conserved protein, DUF945 family	-0.0403852	12.2253	-1.15185	0.293369	0.654641
1759174_s_at	ECs3264 /// ypdE /// ypdE /// Z3649: exoaminopeptidase /// aminopeptidase /// exoaminopeptidase /// exoaminopeptidase	0.0744122	10.3217	1.15178	0.293398	0.654641
1765072_s_at	ECs3789 /// scpB /// ygfG: methylmalonyl-CoA decarboxylase /// methylmalonyl-CoA decarboxylase, biotin-independent /// methylmalonyl-CoA decarboxylase	-0.0475001	11.4729	-1.15109	0.293658	0.654888
1768650_s_at	gntK /// gntK /// gntK: gluconate kinase /// gluconate kinase 2 /// gluconate kinase 1	-0.0434112	11.157	-1.15067	0.293818	0.65491
1762680_at	poxB: pyruvate dehydrogenase (pyruvate oxidase), thiamin-dependent, FAD-binding	0.0424437	12.3508	1.14925	0.294359	0.655574
1762470_s_at	argS: arginyl-tRNA synthetase	0.0432575	11.1094	1.14908	0.294425	0.655574
1765783_s_at	oppD /// oppD /// oppD: oligopeptide ABC transporter ATP-binding protein /// oligopeptide transporter subunit /// oligopeptide transporter ATP-binding component	0.0621318	11.4173	1.14871	0.294566	0.655574
1769106_s_at	ECs1159 /// yccJ: hypothetical protein /// hypothetical protein	-0.0543968	11.2684	-1.14796	0.294852	0.655877
1763428_s_at	ECs4631 /// yidX /// Z5187: hypothetical protein /// putative lipoproteinC /// hypothetical protein	-0.0470796	11.8834	-1.14714	0.295168	0.656245
1762506_s_at	ECs3209 /// yfcL /// Z3588: hypothetical protein /// hypothetical protein /// hypothetical protein	0.0804345	11.7646	1.14614	0.295547	0.656755
1760236_s_at	araD: L-ribulose-5-phosphate 4-epimerase	0.0460227	10.7498	1.14562	0.295749	0.656823
1764357_s_at	argO /// yggA: arginine transporter /// arginine exporter protein	-0.0531831	12.2733	-1.14501	0.295981	0.656823
1764637_s_at	engB /// yihA: ribosome biogenesis GTP-binding protein YsxC /// GTP-binding protein required for normal cell division	-0.066757	11.1396	-1.14489	0.296029	0.656823
1759198_s_at	ECs4097 /// nanT: sialic acid transporter /// sialic acid transporter	-0.0435264	12.1578	-1.14439	0.296219	0.656912
1764316_s_at	ECs4288 /// yhhW /// yhhW: hypothetical protein /// hypothetical protein /// quercetinase activity in vitro	0.0549535	11.5905	1.14145	0.297348	0.659081
1762182_s_at	tuf /// tufA /// tufB: elongation factor Tu /// protein chain elongation factor EF-Tu (duplicate of tufB) /// protein chain elongation factor EF-Tu (duplicate of tufA)	-0.0406413	12.3428	-1.141	0.297522	0.659133
1768189_s_at	ECs3409 /// yphA /// yphA: hypothetical protein /// hypothetical protein /// putative inner membrane protein	0.0399261	11.8697	1.13886	0.298346	0.660332
1762357_s_at	ECs3538 /// nrdE /// nrdE: ribonucleotide-diphosphate reductase subunit alpha /// ribonucleotide-diphosphate reductase subunit alpha /// ribonucleoside-diphosphate reductase 2, alpha subunit	-0.0401217	11.5066	-1.13881	0.298366	0.660332
1769275_s_at	kdtA /// waaA: 3-deoxy-D-manno-octulosonic-acid transferase /// 3-deoxy-D-manno-octulosonic-acid transferase (KDO transferase)	-0.0428169	11.1715	-1.13806	0.298654	0.660461
1767442_s_at	ECs2471 /// ydjA /// ydjA: hypothetical protein /// hypothetical protein /// putative oxidoreductase	0.049317	12.1079	1.13734	0.298933	0.660461
1764280_s_at	ECs4252 /// feoC /// yhgG: hypothetical protein /// putative DNA-binding transcriptional regulator /// hypothetical protein	0.053915	11.5173	1.13734	0.298934	0.660461
1768032_at	yhfS: hypothetical protein	0.097225	10.9519	1.13709	0.299028	0.660461
1759265_s_at	ECs0664 /// ybeM /// ybeM /// ybeM: amidase /// hypothetical protein /// pseudo /// amidase	-0.042688	10.9173	-1.13635	0.299315	0.660761
1760147_s_at	ECs3166 /// nuoH /// nuoH: NADH dehydrogenase subunit H /// NADH dehydrogenase subunit H /// NADH:ubiquinone oxidoreductase, membrane subunit H	0.0611755	11.5748	1.13502	0.299829	0.661286
1766747_s_at	potC /// potC /// potC: spermidine/putrescine ABC transporter /// spermidine/putrescine ABC transporter membrane protein /// polyamine transporter subunit	-0.0415594	12.5393	-1.13441	0.300066	0.661286
1768920_s_at	ECs3584 /// hypC /// hypC: hydrogenase assembly chaperone /// hydrogenase assembly chaperone /// protein required for maturation of hydrogenases 1 and 3	-0.0878312	10.6903	-1.13407	0.3002	0.661286
1765442_s_at	ECs1123 /// ECs1650 /// ECs2159 /// ECs2231 /// ECs2717 /// ECs2941 /// stfR /// Z1382 /// Z1918 /// Z2147 /// Z2340 /// Z3074 /// Z3309: tail fiber protein /// tail fiber protein /// tail fiber protein /// tail fiber protein /// tail fiber protein /// tail fiber protein /// Rac prophage; predicted tail fiber protein /// tail component encoded by cryptic prophage CP-933M; partial /// membrane pro…	0.0425358	12.5821	1.13327	0.30051	0.661286
1762363_at	malS: alpha-amylase	-0.0441173	11.7267	-1.1327	0.300729	0.661286
1766390_s_at	ECs1413 /// ycdZ /// ycdZ: hypothetical protein /// hypothetical protein /// inner membrane protein, DUF1097 family	0.0743626	11.7188	1.13254	0.300792	0.661286
1759722_s_at	yfaA /// yfaA: hypothetical protein /// DUF2138 family protein, function unknown	-0.0397438	12.6588	-1.13129	0.301276	0.661286
1762073_at	ypdF: Xaa-Pro aminopeptidase	0.048606	11.4079	1.13124	0.301297	0.661286
1765169_s_at	c2986 /// ECs3323 /// eutP /// Z3717: ethanolamine utilization protein EutP /// hypothetical protein /// conserved protein with nucleoside triphosphate hydrolase domain /// hypothetical protein	0.05899	11.8733	1.13094	0.301415	0.661286
1761767_s_at	ECs0933 /// ybjN /// ybjN /// ybjN: sensory transduction regulator /// sensory transduction regulator /// negative regulator of motility; multicopy suppressor of coaA(Ts) /// hypothetical protein	-0.0696056	11.5134	-1.13075	0.301488	0.661286
1759921_s_at	ECs4196 /// tusD /// yheN: sulfur transfer complex subunit TusD /// sulfurtransferase for 2-thiolation step of mnm(5)-s(2)U34-tRNA synthesis /// sulfur transfer complex subunit TusD	0.0789654	11.0348	1.13065	0.301529	0.661286
1762749_s_at	ECs0590 /// ybcJ /// ybcJ: hypothetical protein /// hypothetical protein /// ribosome-associated protein; predicted RNA-binding protein	-0.0666685	11.629	-1.13044	0.301611	0.661286
1767453_at	psrO: ncRNA	0.0630111	10.2653	1.13015	0.30172	0.661286
1760500_at	guaB: IMP dehydrogenase	0.0437127	11.3231	1.12981	0.301856	0.661286
1761299_s_at	c3309: hypothetical protein	0.0435719	13.1813	1.12945	0.301994	0.661286
1766478_s_at	ECs0208 /// gloB: hydroxyacylglutathione hydrolase /// hydroxyacylglutathione hydrolase	-0.0499712	11.8208	-1.12846	0.302381	0.661286
1763547_s_at	ECs4144 /// yhdZ /// yhdZ /// yhdZ: ABC transporter ATP-binding protein /// ABC transporter ATP-binding protein /// putative amino-acid transporter subunit /// amino-acid ABC transporter ATP-binding protein YhdZ	-0.0426183	12.045	-1.12803	0.302549	0.661286
[truncated: 2,374 more rows]

## Sheet: Table S2
Commensal-to-pathogen transition: One-single transposon insertion results in two pathoadaptive traits in Escherichia coli -macrophage interaction. João T. Proença, Duarte C. Barral and Isabel Gordo
	Supplementary Table S2 – Mouse Gene 2.1 ST Array gene expression comparison of infected vs. uninfected macrophages.
Probe	symbol	description	A_2	A_3	A_1	M6_2	M6_3	M6_1	Unf_1	Unf_2	p.adjusted	FC	ABS FC
20310_at	Cxcl2	chemokine (C-X-C motif) ligand 2	11.19	11.21	11.4	11.08	11.1	11.21	5.35	5.91	0	-5.56833	5.56833
15945_at	Cxcl10	chemokine (C-X-C motif) ligand 10	10.45	10.26	10.65	10.89	10.61	10.94	5.27	5.28	0	-5.35833	5.35833
100316690_at	Mir1932	microRNA 1932	10.31	10.14	10.41	9.77	9.69	9.53	5.06	4.44	1e-06	-5.225	5.225
13654_at	Egr2	early growth response 2	9.27	9.5	9.42	8.97	9.19	9.14	5.17	5.27	0	-4.02833	4.02833
21929_at	Tnfaip3	tumor necrosis factor, alpha-induced protein 3	9.89	9.57	10.26	9.91	9.58	10.2	6.27	6.27	1e-06	-3.63167	3.63167
54199_at	Ccrl2	chemokine (C-C motif) receptor-like 2	6.8	6.7	7.83	7.75	7.37	8.29	3.8	3.87	0.000316	-3.62167	3.62167
71586_at	Ifih1	interferon induced with helicase C domain 1	9.5	8.71	9.61	9.62	8.92	9.59	5.74	5.87	1.6e-05	-3.52	3.52
13653_at	Egr1	early growth response 1	9.96	9.8	10.31	10.22	9.84	10.32	6.64	6.52	0	-3.495	3.495
215418_at	Csrnp1	cysteine-serine-rich nuclear protein 1	8.26	7.83	8.48	8.24	7.97	8.53	4.72	4.93	1e-06	-3.39333	3.39333
16175_at	Il1a	interleukin 1 alpha	8.62	8.29	8.66	8.09	8.15	8.2	5.11	5.17	1e-06	-3.195	3.195
17872_at	Ppp1r15a	protein phosphatase 1, regulatory (inhibitor) subunit 15A	8.5	7.97	9.22	8.9	8.18	9.44	5.72	5.52	0.000734	-3.08167	3.08167
231655_at	Oasl1	2-5 oligoadenylate synthetase-like 1	9.81	9.56	10	10.08	9.77	10.1	6.74	6.88	1e-06	-3.07667	3.07667
13537_at	Dusp2	dual specificity phosphatase 2	9.83	9.75	9.74	9.54	9.59	9.26	6.59	6.66	1e-06	-2.99333	2.99333
11910_at	Atf3	activating transcription factor 3	10.39	10.29	10.63	10.67	10.49	10.79	7.59	7.67	0	-2.91333	2.91333
80859_at	Nfkbiz	nuclear factor of kappa light polypeptide gene enhancer in B cells inhibitor, zeta	10.35	10.24	10.52	10.18	10.23	10.43	7.63	7.45	0	-2.785	2.785
12522_at	Cd83	CD83 antigen	8.73	8.52	8.65	8.32	8.44	8.24	5.77	5.69	1e-06	-2.75333	2.75333
19252_at	Dusp1	dual specificity phosphatase 1	11.3	11.06	11.44	11.44	11.2	11.46	8.67	8.51	0	-2.72667	2.72667
22695_at	Zfp36	zinc finger protein 36	11.04	11.04	11.14	11.2	11.13	11.11	8.46	8.34	0	-2.71	2.71
15937_at	Ier3	immediate early response 3	10.59	10.87	10.99	10.67	10.84	11.01	8.24	8.18	0	-2.61833	2.61833
12985_at	Csf3	colony stimulating factor 3 (granulocyte)	7.01	6.75	7.01	6.66	6.7	6.82	4.31	4.17	0	-2.585	2.585
16197_at	Il7r	interleukin 7 receptor	6.85	6	7.33	6.79	5.89	7.05	4.27	3.97	0.002653	-2.53167	2.53167
20620_at	Plk2	polo-like kinase 2	10.64	10.53	10.81	10.46	10.52	10.7	8.1	8.14	0	-2.49	2.49
16365_at	Irg1	immunoresponsive gene 1	11.26	11.04	11.33	11.21	10.97	11.28	8.76	8.71	0	-2.44667	2.44667
622976_at	Gm6377	predicted gene 6377	7.49	6.7	7.91	7.3	6.39	7.65	4.8	4.95	0.003618	-2.365	2.365
21664_at	Phlda1	pleckstrin homology-like domain, family A, member 1	7.73	7.64	7.93	7.42	7.4	7.85	5.23	5.45	7e-06	-2.32167	2.32167
19225_at	Ptgs2	prostaglandin-endoperoxide synthase 2	11.25	11.25	11.09	11.28	11.36	11.21	8.84	9.04	0	-2.3	2.3
18413_at	Osm	oncostatin M	8.77	8.89	9.21	8.74	8.88	9.03	6.66	6.64	1e-06	-2.27	2.27
22029_at	Traf1	TNF receptor-associated factor 1	9.3	9.16	9.36	9.08	9.11	9.19	6.99	7.01	0	-2.2	2.2
18712_at	Pim1	proviral integration site 1	9.32	9.36	9.1	8.98	9	9.09	6.96	6.99	1e-06	-2.16667	2.16667
240672_at	Dusp5	dual specificity phosphatase 5	9.77	9.85	9.74	9.58	9.84	9.52	7.56	7.58	1e-06	-2.14667	2.14667
319146_at	Ifnz	interferon zeta	6.94	6.71	5.83	5.95	5.9	5.22	4.07	3.84	0.009853	-2.13667	2.13667
216799_at	Nlrp3	NLR family, pyrin domain containing 3	9.2	9.23	9.29	8.94	9.04	9.09	7.06	7.12	1e-06	-2.04167	2.04167
330256_at	Gm20559	predicted gene, 20559	6.93	6.72	7.37	7.32	6.88	7.48	5.04	5.11	0.000163	-2.04167	2.04167
15957_at	Ifit1	interferon-induced protein with tetratricopeptide repeats 1	6.2	5.96	7.13	7.51	6.59	7.92	4.99	4.74	0.03094	-2.02	2.02
320292_at	Rasgef1b	RasGEF domain family, member 1B	9.54	9.55	9.52	9.58	9.6	9.49	7.55	7.65	0	-1.94667	1.94667
20303_at	Ccl4	chemokine (C-C motif) ligand 4	11.06	10.95	11.2	11.17	11.09	11.33	9.21	9.18	1e-06	-1.93833	1.93833
15370_at	Nr4a1	nuclear receptor subfamily 4, group A, member 1	7.71	8.15	8.13	7.86	8.23	8.12	6.02	6.17	1.5e-05	-1.93833	1.93833
21950_at	Tnfsf9	tumor necrosis factor (ligand) superfamily, member 9	8.02	7.94	8.21	7.93	7.86	8.42	6.25	6.15	2.7e-05	-1.86333	1.86333
12633_at	Cflar	CASP8 and FADD-like apoptosis regulator	9.81	9.51	9.83	9.56	9.46	9.66	7.82	7.74	4e-06	-1.85833	1.85833
16477_at	Junb	Jun-B oncogene	9.55	9.63	9.56	9.39	9.52	9.47	7.69	7.64	0	-1.855	1.855
56338_at	Txnip	thioredoxin interacting protein	6.89	7.29	7.65	7.3	7.58	7.78	9.22	9.17	0.000626	1.78	1.78
12227_at	Btg2	B cell translocation gene 2, anti-proliferative	7.12	6.86	7.76	7.04	7.04	7.6	5.58	5.39	0.001436	-1.75167	1.75167
100316693_at	Mir1938	microRNA 1938	6.23	6.42	7.83	7.19	6.54	7.97	5.18	5.44	0.052179	-1.72	1.72
50764_at	Fbxo15	F-box protein 15	7.41	7.08	7.66	7.59	7.34	7.9	5.73	5.84	0.000356	-1.71167	1.71167
20304_at	Ccl5	chemokine (C-C motif) ligand 5	8.87	8.36	9.05	9.53	8.63	9.56	7.19	7.41	0.008338	-1.7	1.7
13655_at	Egr3	early growth response 3	6.93	6.8	6.99	6.29	6.73	6.72	5.06	5.04	0.000139	-1.69333	1.69333
58185_at	Rsad2	radical S-adenosyl methionine domain containing 2	5.63	5.13	6.32	6.96	6.15	7.48	4.59	4.58	0.084143	-1.69333	1.69333
54720_at	Rcan1	regulator of calcineurin 1	9.04	9.09	9.19	9.21	9.22	9.32	7.51	7.5	1e-06	-1.67333	1.67333
12660_at	Chka	choline kinase alpha	7.94	7.86	8.34	8.3	7.95	8.13	6.41	6.46	4.9e-05	-1.65167	1.65167
226691_at	AI607873	expressed sequence AI607873	8.51	8.19	8.69	8.86	8.52	8.67	7.01	6.85	0.000119	-1.64333	1.64333
20556_at	Slfn2	schlafen 2	10.13	10.06	10.14	9.87	10	9.98	8.35	8.46	1e-06	-1.625	1.625
15936_at	Ier2	immediate early response 2	8.08	7.86	8.57	8.04	7.97	8.52	6.5	6.61	0.00077	-1.61833	1.61833
21926_at	Tnf	tumor necrosis factor	11.97	11.84	12.14	11.99	11.84	12.07	10.34	10.38	3e-06	-1.615	1.615
26388_at	Ifi202b	interferon activated gene 202B	6.46	6.69	6.96	7.13	6.74	6.96	5.29	5.13	0.00019	-1.61333	1.61333
75869_at	Arl5b	ADP-ribosylation factor-like 5B	8.33	8.33	8.5	8.19	8.27	8.26	6.8	6.67	2e-06	-1.57833	1.57833
17133_at	Maff	v-maf musculoaponeurotic fibrosarcoma oncogene family, protein F (avian)	6.81	6.26	6.67	6.64	6.52	6.77	4.95	5.12	7.9e-05	-1.57667	1.57667
17873_at	Gadd45b	growth arrest and DNA-damage-inducible 45 beta	9.73	9.66	9.38	9.21	9.44	9.1	7.78	7.93	0.000283	-1.565	1.565
216850_at	Kdm6b	KDM1 lysine (K)-specific demethylase 6B	10.04	9.94	9.87	9.7	9.77	9.66	8.32	8.23	1.2e-05	-1.555	1.555
15077_at	Hist2h3c1	histone cluster 2, H3c1	4.84	3.77	4.88	4.5	4.36	4.81	6.11	6.01	0.007238	1.53333	1.53333
69573_at	Hilpda	hypoxia inducible lipid droplet associated	7.12	7.11	7.5	7.31	7.26	7.62	5.76	5.84	0.000101	-1.52	1.52
11770_at	Fabp4	fatty acid binding protein 4, adipocyte	5.66	5.55	6.06	5.5	5.5	5.86	4.11	4.23	0.000199	-1.51833	1.51833
723827_at	Mir221	microRNA 221	5.37	5.77	7.07	6	6.58	7.16	4.86	4.81	0.076023	-1.49	1.49
99899_at	Ifi44	interferon-induced protein 44	7.31	8.15	7.71	7.95	8.45	7.81	6.23	6.61	0.007078	-1.47667	1.47667
12795_at	Plk3	polo-like kinase 3	7.7	7.9	7.86	7.79	7.99	8	6.47	6.34	7e-06	-1.46833	1.46833
16176_at	Il1b	interleukin 1 beta	9.73	9.32	9.28	9.47	9.18	9.15	7.99	7.82	0.000227	-1.45	1.45
109019_at	Nabp1	nucleic acid binding protein 1	7.12	6.95	7.54	6.97	7.01	7.52	5.71	5.78	0.001002	-1.44	1.44
16476_at	Jun	Jun oncogene	9.27	9.53	9.61	9.61	9.55	9.79	8.17	8.09	5.3e-05	-1.43	1.43
19204_at	Ptafr	platelet-activating factor receptor	7.52	7.54	7.66	7.51	7.71	7.74	6.33	6.04	1.5e-05	-1.42833	1.42833
15901_at	Id1	inhibitor of DNA binding 1	6.79	7.24	6.5	6.42	7.06	6.46	8.2	8.14	0.003665	1.425	1.425
67245_at	Peli1	pellino 1	8.96	8.48	8.83	8.84	8.48	8.69	7.24	7.35	0.000152	-1.41833	1.41833
258415_at	Olfr887	olfactory receptor 887	5.73	5	5.07	5.68	5.05	5.29	4.28	3.53	0.009225	-1.39833	1.39833
100502967_at	Speer4c	spermatogenesis associated glutamate (E)-rich protein 4c	6.84	6.94	6.42	6.19	5.31	5.96	4.45	5.32	0.070665	-1.39167	1.39167
21939_at	Cd40	CD40 antigen	6.45	6.17	6.63	6.61	6.47	6.6	5.01	5.19	9.7e-05	-1.38833	1.38833
100503654_at	Gm19816	predicted gene, 19816	4.16	4.04	3.81	3.93	4.08	3.91	5.37	5.38	1.3e-05	1.38667	1.38667
100502606_at	Gm19279	predicted gene, 19279	6.07	6.02	6.32	6.34	5.69	6.58	4.73	4.86	0.002839	-1.375	1.375
319167_at	Hist1h2ag	histone cluster 1, H2ag	5.6	5.53	5.29	5.44	5.41	5.53	6.72	6.94	1.6e-05	1.36333	1.36333
74155_at	Errfi1	ERBB receptor feedback inhibitor 1	9.15	9.25	9.12	8.55	8.79	8.83	7.68	7.49	0.001404	-1.36333	1.36333
100038882_at	Isg15	ISG15 ubiquitin-like modifier	5.57	5.38	6.05	5.76	5.52	6.17	4.33	4.43	0.002932	-1.36167	1.36167
20893_at	Bhlhe40	basic helix-loop-helix family, member e40	9.96	10.02	9.78	9.75	10.09	9.81	8.67	8.43	5.6e-05	-1.35167	1.35167
12125_at	Bcl2l11	BCL2-like 11 (apoptosis facilitator)	8.35	8.4	8.25	8.39	8.4	8.17	6.93	7.06	7e-06	-1.33167	1.33167
214855_at	Arid5a	AT rich interactive domain 5A (MRF1-like)	6.04	5.87	6.4	5.89	5.62	6.34	4.64	4.75	0.002774	-1.33167	1.33167
67141_at	Fbxo5	F-box protein 5	6.67	7.11	6.64	6.57	6.92	6.54	8.06	8.06	0.000541	1.31833	1.31833
67775_at	Rtp4	receptor transporter protein 4	6.43	6.35	6.83	6.84	6.81	7.07	5.2	5.62	0.003118	-1.31167	1.31167
245536_at	Gm614	predicted gene 614	5.61	5.65	6.03	5.84	5.54	6.07	4.44	4.53	0.000617	-1.305	1.305
105171_at	Arrdc3	arrestin domain containing 3	4.68	4.76	4.41	5.05	5.12	4.57	6.02	6.12	0.001993	1.305	1.305
665211_at	Gm14326	predicted gene 14326	4.26	4.15	4.45	4.92	4.67	4.68	5.8	5.85	0.002569	1.30333	1.30333
319187_at	Hist1h2bn	histone cluster 1, H2bn	6.62	7.12	6.37	6.39	7.08	6.63	8.16	7.84	0.006018	1.29833	1.29833
67603_at	Dusp6	dual specificity phosphatase 6	6.58	6.74	6.86	6.88	6.95	7.08	8.01	8.19	0.000198	1.25167	1.25167
60533_at	Cd274	CD274 antigen	7.05	6.48	7	7.51	6.53	6.99	5.82	5.53	0.013642	-1.25167	1.25167
100503338_at	LOC100503338	uncharacterized LOC100503338	8.89	8.85	9.21	8.84	8.88	9.11	7.73	7.75	0.000102	-1.22333	1.22333
16153_at	Il10	interleukin 10	7.26	7.19	7.13	7.75	7.34	7.69	6.14	6.24	0.002593	-1.20333	1.20333
20568_at	Slpi	secretory leukocyte peptidase inhibitor	5.72	5.31	6.5	6.2	5.23	6.46	4.85	4.55	0.071023	-1.20333	1.20333
50778_at	Rgs1	regulator of G-protein signaling 1	9.07	9.29	9.58	9.2	9.15	9.73	8.08	8.19	0.002519	-1.20167	1.20167
56066_at	Cxcl11	chemokine (C-X-C motif) ligand 11	6.38	6.27	6.08	6.27	6.25	6.44	5.15	5.04	4.9e-05	-1.18667	1.18667
13614_at	Edn1	endothelin 1	5.8	5.57	6.1	5.59	5.82	6.05	4.58	4.69	0.001122	-1.18667	1.18667
54384_at	Mtmr7	myotubularin related protein 7	4.53	4.39	4.29	4.5	4.52	4.49	3.34	3.2	1.7e-05	-1.18333	1.18333
24110_at	Usp18	ubiquitin specific peptidase 18	6.35	7	6.96	6.88	7.53	7.11	5.6	5.99	0.020498	-1.17667	1.17667
11838_at	Arc	activity regulated cytoskeletal-associated protein	7.01	6.83	7.37	6.88	6.68	7.35	5.97	5.72	0.004822	-1.175	1.175
100038363_at	F630028O10Rik	RIKEN cDNA F630028O10 gene	5.49	5.06	6.05	6.06	5.28	6.38	4.42	4.68	0.058405	-1.17	1.17
97130_at	C77080	expressed sequence C77080	4.65	5	4.98	5.18	5.29	5.31	6.29	6.16	0.002474	1.15667	1.15667
72655_at	Snhg5	small nucleolar RNA host gene 5	7.55	7.91	7.17	7.18	7.82	7.2	8.62	8.62	0.010737	1.14833	1.14833
99929_at	Tiparp	TCDD-inducible poly(ADP-ribose) polymerase	8.14	7.98	8.38	8.42	8.14	8.54	7.15	7.09	0.001048	-1.14667	1.14667
67531_at	5730408K05Rik	RIKEN cDNA 5730408K05 gene	5.28	6.42	5.47	5.05	6.36	5.38	6.82	6.79	0.087678	1.145	1.145
244871_at	Zc3h12c	zinc finger CCCH type containing 12C	9.45	9.47	9.2	9.37	9.36	9.1	8.24	8.13	0.000136	-1.14	1.14
19730_at	Ralgds	ral guanine nucleotide dissociation stimulator	8.59	8.5	8.69	8.49	8.55	8.53	7.46	7.39	8e-06	-1.13333	1.13333
232431_at	Gprc5a	G protein-coupled receptor, family C, group 5, member A	5.16	5.44	5.77	5.39	5.37	5.41	4.2	4.38	0.000918	-1.13333	1.13333
75614_at	2610019E17Rik	RIKEN cDNA 2610019E17 gene	6.75	7.63	6.75	6.49	7.5	6.51	8.03	8.1	0.057037	1.12667	1.12667
15939_at	Ier5	immediate early response 5	7.63	7.62	7.77	7.56	7.68	7.66	6.51	6.55	7e-06	-1.12333	1.12333
17357_at	Marcksl1	MARCKS-like 1	4.34	4.63	4.56	4.38	4.5	4.6	3.49	3.27	0.000101	-1.12167	1.12167
21938_at	Tnfrsf1b	tumor necrosis factor receptor superfamily, member 1b	9.13	8.57	9.05	8.84	8.53	8.94	7.78	7.67	0.002877	-1.11833	1.11833
268564_at	Zbtb1	zinc finger and BTB domain containing 1	5.1	5	5.29	5.19	5.3	5.3	6.29	6.33	6.7e-05	1.11333	1.11333
353208_at	Zfp931	zinc finger protein 931	5.76	5.59	5.53	5.68	5.7	5.56	6.66	6.83	3.1e-05	1.10833	1.10833
387173_at	Mir155	microRNA 155	5.28	4.82	5.85	5.01	5.04	5.61	4.15	4.17	0.025031	-1.10833	1.10833
77036_at	1700109H08Rik	RIKEN cDNA 1700109H08 gene	8.03	7.98	7.81	7.93	7.94	7.66	6.77	6.8	0.000101	-1.10667	1.10667
18035_at	Nfkbia	nuclear factor of kappa light polypeptide gene enhancer in B cells inhibitor, alpha	10.61	10.67	10.73	10.69	10.66	10.77	9.6	9.57	4e-06	-1.10333	1.10333
14957_at	Hist1h1d	histone cluster 1, H1d	4.65	4.91	4.66	4.76	5	4.78	5.8	5.98	0.00018	1.09667	1.09667
65221_at	Slc15a3	solute carrier family 15, member 3	8.49	8.28	8.55	8.26	8.16	8.61	7.25	7.37	0.000747	-1.08167	1.08167
68145_at	Etaa1	Ewings tumor-associated antigen 1	4.26	4.54	4.43	4.42	4.55	4.54	5.56	5.5	5.7e-05	1.07333	1.07333
15982_at	Ifrd1	interferon-related developmental regulator 1	10.52	10.54	10.8	10.59	10.54	10.74	9.61	9.5	8.7e-05	-1.06667	1.06667
23849_at	Klf6	Kruppel-like factor 6	9.58	9.58	9.72	9.55	9.67	9.82	8.64	8.54	5.1e-05	-1.06333	1.06333
18787_at	Serpine1	serine (or cysteine) peptidase inhibitor, clade E, member 1	8.62	8.93	8.47	8.82	9.15	8.8	7.74	7.73	0.002932	-1.06333	1.06333
78878_at	Ftx	Ftx transcript, Xist regulator (non-protein coding)	5.24	5.33	5.31	5.47	5.57	5.33	6.33	6.54	0.000155	1.06	1.06
329575_at	Gm14325	predicted gene 14325	7.35	6.77	6.8	7.46	7.46	7.27	8.35	8.14	0.013495	1.06	1.06
100043761_at	Gm14399	predicted gene 14399	6.93	6.76	6.56	7.2	6.78	6.62	8.08	7.65	0.005414	1.05667	1.05667
545655_at	Gm13287	predicted gene 13287	6.12	5.75	4.79	5.19	5.37	4.88	3.62	4.97	0.163359	-1.055	1.055
434484_at	Sp140	Sp140 nuclear body protein	5.74	4.97	5.94	5.85	5.27	6.07	5.09	4.09	0.087038	-1.05	1.05
433968_at	Gm5566	predicted pseudogene 5566	5.46	5.38	6.08	6.33	5.96	5.93	7.03	6.78	0.02626	1.04833	1.04833
14282_at	Fosb	FBJ osteosarcoma oncogene B	5.07	5.41	5.71	5.4	5.5	5.74	4.38	4.47	0.003804	-1.04667	1.04667
229003_at	Helz2	helicase with zinc finger 2, transcriptional coactivator	6.53	6.79	7.13	7.12	7.1	7.17	5.91	5.96	0.004931	-1.03833	1.03833
100217413_at	Scarna10	small Cajal body-specific RNA 10	2.74	3.2	2.87	3.03	3.17	2.95	4.36	3.7	0.00667	1.03667	1.03667
621893_at	Hist2h2ab	histone cluster 2, H2ab	7.48	7.59	7.22	7.17	7.32	7.2	8.36	8.37	0.000617	1.035	1.035
56706_at	Ccnl1	cyclin L1	9.42	9.17	9.51	9.39	9.24	9.46	8.5	8.17	0.000611	-1.03	1.03
74732_at	Stx11	syntaxin 11	6.47	6.23	6.64	6.18	6.17	6.17	5.33	5.23	0.001517	-1.03	1.03
77652_at	Zfp955a	zinc finger protein 955A	3.93	3.52	3.82	4.03	3.6	3.63	4.82	4.75	0.001637	1.03	1.03
232337_at	Zfp637	zinc finger protein 637	4.77	4.24	5.1	5.01	5.23	4.84	5.97	5.82	0.021612	1.03	1.03
16181_at	Il1rn	interleukin 1 receptor antagonist	10.32	9.54	10.49	10.3	9.72	10.44	9.05	9.16	0.037204	-1.03	1.03
735289_at	Mir704	microRNA 704	3.44	3.48	3.24	3.43	3.52	3.44	4.7	4.2	0.001048	1.025	1.025
100502593_at	Gm19269	predicted gene, 19269	4.9	5.13	4.33	4.44	4.98	4.33	5.88	5.51	0.031325	1.01	1.01
56715_at	Rabgef1	RAB guanine nucleotide exchange factor (GEF) 1	9.44	9.34	9.6	9.36	9.23	9.31	8.35	8.4	0.000161	-1.005	1.005
21928_at	Tnfaip2	tumor necrosis factor, alpha-induced protein 2	8.72	8.85	8.77	8.56	8.71	8.81	7.79	7.69	7.3e-05	-0.996667	0.996667
54123_at	Irf7	interferon regulatory factor 7	8.13	8.43	8.07	8.32	8.68	8.22	7.02	7.61	0.011276	-0.993333	0.993333
16193_at	Il6	interleukin 6	3.74	3.39	4.73	3.72	3.42	4.86	2.96	3.01	0.179602	-0.991667	0.991667
80910_at	Gpr84	G protein-coupled receptor 84	10.26	10.48	10.05	9.77	10.22	9.91	9.19	9.06	0.006767	-0.99	0.99
100316717_at	Mir1839	microRNA 1839	3.37	3.31	3.85	3.33	3.35	3.67	4.68	4.26	0.006784	0.99	0.99
735268_at	Mir680-1	microRNA 680-1	7.44	6.6	6.61	6.78	6.22	6.46	5.69	5.7	0.048152	-0.99	0.99
12226_at	Btg1	B cell translocation gene 1, anti-proliferative	7.22	7.25	7.7	7.49	7.38	7.73	6.56	6.39	0.003449	-0.986667	0.986667
59053_at	Fam203a	family with sequence similarity 203, member A	4.8	5.2	5.2	5.61	5.45	5.47	6.37	6.18	0.012406	0.986667	0.986667
21953_at	Tnni2	troponin I, skeletal, fast 2	5.08	4.96	5.22	5.14	5.68	5.45	6.4	6.08	0.010356	0.985	0.985
50774_at	Krtap5-1	keratin associated protein 5-1	5.53	5.31	5.4	5.12	4.97	5.03	4.12	4.37	0.004258	-0.981667	0.981667
77125_at	Il33	interleukin 33	5.92	4.83	6.5	5.9	4.61	6.45	4.69	4.75	0.286795	-0.981667	0.981667
626942_at	Vmn2r90	vomeronasal 2, receptor 90	4.5	4.04	4.31	3.57	3.49	3.53	2.94	2.92	0.059748	-0.976667	0.976667
23882_at	Gadd45g	growth arrest and DNA-damage-inducible 45 gamma	5.2	5.21	4.89	4.89	5.35	4.99	6.05	6.07	0.00176	0.971667	0.971667
74137_at	Nuak2	NUAK family, SNF1-like kinase, 2	5	5.11	5.32	5.81	5.6	5.56	6.26	6.48	0.018573	0.97	0.97
12702_at	Socs3	suppressor of cytokine signaling 3	9.22	8.87	8.93	8.83	8.58	8.92	8.01	7.84	0.002932	-0.966667	0.966667
319189_at	Hist2h2bb	histone cluster 2, H2bb	7.99	7.93	7.96	7.87	8.01	8.03	9.03	8.83	4.5e-05	0.965	0.965
15242_at	Hhex	hematopoietically expressed homeobox	5.59	5.83	5.27	5.91	5.79	5.91	6.66	6.7	0.006216	0.963333	0.963333
20306_at	Ccl7	chemokine (C-C motif) ligand 7	7.36	6.56	8.14	7.61	7.14	8.21	6.51	6.57	0.175308	-0.963333	0.963333
16878_at	Lif	leukemia inhibitory factor	6.48	6.82	6.12	5.96	6.69	6.22	5.33	5.51	0.026239	-0.961667	0.961667
22040_at	Trex1	three prime repair exonuclease 1	5.92	6	6.14	6.18	5.98	6.39	5.07	5.22	0.001379	-0.956667	0.956667
620078_at	C130026I21Rik	RIKEN cDNA C130026I21 gene	7.71	7.07	7.8	7.74	7.1	7.92	6.63	6.57	0.037228	-0.956667	0.956667
20229_at	Sat1	spermidine/spermine N1-acetyl transferase 1	9.37	9.37	9.96	9.55	9.4	9.92	8.63	8.65	0.010773	-0.955	0.955
100502849_at	Gm19412	predicted gene, 19412	5.74	5.9	6.07	5.82	5.73	6.37	5.12	4.85	0.008171	-0.953333	0.953333
66949_at	Trim59	tripartite motif-containing 59	7.07	7.23	6.9	7.01	7.25	7.02	8.06	8	0.000356	0.95	0.95
545013_at	Gm5797	predicted gene 5797	6.73	6.25	5.97	6.17	6.1	6.13	5.21	5.34	0.009552	-0.95	0.95
56619_at	Clec4e	C-type lectin domain family 4, member e	10.95	11.01	11.05	10.96	11.01	11.05	10.05	10.06	9e-06	-0.95	0.95
70686_at	Dusp16	dual specificity phosphatase 16	7.75	7.47	7.68	7.59	7.62	7.51	6.69	6.62	0.000106	-0.948333	0.948333
101056250_at	LOC101056250	sp110 nuclear body protein-like	7.37	7.24	7.1	7.2	6.87	7.38	6.36	6.13	0.002802	-0.948333	0.948333
73906_at	4833417C18Rik	RIKEN cDNA 4833417C18 gene	5.31	5.76	5.49	5.34	5.6	5.35	6.39	6.44	0.001489	0.94	0.94
268301_at	Sowahc	sosondowah ankyrin repeat domain family member C	5.42	5.63	5.96	5.56	5.72	5.93	4.79	4.74	0.003449	-0.938333	0.938333
73205_at	3110043O21Rik	RIKEN cDNA 3110043O21 gene	8.19	8.12	8.25	8.4	8.18	8.46	7.39	7.27	0.000445	-0.936667	0.936667
229675_at	Rsbn1	rosbin, round spermatid basic protein 1	9.46	9.54	9.4	9.35	9.57	9.4	8.53	8.51	5.7e-05	-0.933333	0.933333
320586_at	A630089N07Rik	RIKEN cDNA A630089N07 gene	4.49	5.56	4.97	5.49	5.76	5.1	6.3	6.02	0.090355	0.931667	0.931667
58801_at	Pmaip1	phorbol-12-myristate-13-acetate-induced protein 1	6.85	6.91	7.32	7.21	7.14	7.23	6.15	6.22	0.002274	-0.925	0.925
76089_at	Rapgef2	Rap guanine nucleotide exchange factor (GEF) 2	9.17	9.15	8.98	8.91	9.05	9.01	8.17	8.07	0.000121	-0.925	0.925
319520_at	Dusp4	dual specificity phosphatase 4	9.69	9.66	9.64	9.59	9.78	9.69	8.79	8.72	2.9e-05	-0.92	0.92
381287_at	A530032D15Rik	RIKEN cDNA A530032D15Rik gene	8.8	8.66	8.98	9.03	8.5	9.09	8.02	7.83	0.006784	-0.918333	0.918333
319180_at	Hist1h2bf	histone cluster 1, H2bf	9.64	9.91	9.4	9.42	9.87	9.43	10.49	10.56	0.006216	0.913333	0.913333
68512_at	Tomm5	translocase of outer mitochondrial membrane 5 homolog (yeast)	4.43	4.63	5.08	4.74	4.61	4.89	5.74	5.54	0.006808	0.91	0.91
319190_at	Hist2h2be	histone cluster 2, H2be	4.98	4.94	5.08	4.91	4.99	5.47	6.06	5.88	0.004394	0.908333	0.908333
76832_at	Hyls1	hydrolethalus syndrome 1	6.33	6.07	6.6	6.36	6.62	6.67	7.38	7.31	0.006366	0.903333	0.903333
73379_at	Dcbld2	discoidin, CUB and LCCL domain containing 2	8.34	8.44	8.28	8.26	8.2	8.05	7.4	7.32	0.00049	-0.901667	0.901667
12363_at	Casp4	caspase 4, apoptosis-related cysteine peptidase	8.01	7.71	8.46	8.33	7.9	8.31	7.17	7.27	0.018496	-0.9	0.9
100151772_at	Srsx	serine-rich, secreted, X-linked	6.49	5.78	5.6	5.61	5.48	5.48	4.72	4.96	0.054503	-0.9	0.9
54153_at	Rasa4	RAS p21 protein activator 4	7.07	6.32	7.42	7.17	6.83	7.46	6.31	5.98	0.078295	-0.9	0.9
381201_at	Ap5b1	adaptor-related protein complex 5, beta 1 subunit	4.91	5.03	4.85	4.89	4.88	4.99	5.89	5.75	6.6e-05	0.895	0.895
100040997_at	Gm15340	predicted gene 15340	5.72	6.07	5.95	5.67	5.73	6.23	4.86	5.16	0.009225	-0.885	0.885
213438_at	A630033H20Rik	RIKEN cDNA A630033H20 gene	7.52	7.05	7.7	7.93	7.34	7.86	6.77	6.6	0.03558	-0.881667	0.881667
16859_at	Lgals9	lectin, galactose binding, soluble 9	8.95	9.35	9.37	9.2	9.54	9.36	8.39	8.44	0.003841	-0.88	0.88
17869_at	Myc	myelocytomatosis oncogene	9.48	9.79	9.23	9.28	9.7	9.37	8.61	8.58	0.006784	-0.88	0.88
22682_at	Zfand5	zinc finger, AN1-type domain 5	9.35	9.37	9.53	9.41	9.35	9.49	8.56	8.52	6.4e-05	-0.876667	0.876667
13496_at	Arid3a	AT rich interactive domain 3A (BRIGHT-like)	4.51	4.2	4.67	4.62	4.8	4.62	5.6	5.29	0.006784	0.875	0.875
23886_at	Gdf15	growth differentiation factor 15	4.27	4.12	4.43	4.22	4.37	4.62	3.39	3.54	0.002691	-0.873333	0.873333
240354_at	Malt1	mucosa associated lymphoid tissue lymphoma translocation gene 1	10.02	9.74	9.59	9.41	9.44	9.2	8.74	8.65	0.019879	-0.871667	0.871667
100316716_at	Mir1983	microRNA 1983	5.95	5.59	5.64	5.18	5.39	5.43	6.5	6.3	0.015178	0.87	0.87
666647_at	Gm8212	predicted gene 8212	4.68	4.52	4.28	3.58	4.89	4.15	3.64	3.32	0.110592	-0.87	0.87
107869_at	Cth	cystathionase (cystathionine gamma-lyase)	7.5	6.81	8.52	7.45	6.78	8.6	6.84	6.65	0.35187	-0.865	0.865
319178_at	Hist1h2bb	histone cluster 1, H2bb	8.25	8.3	8.18	7.91	8.31	8.23	9.05	9.07	0.001065	0.863333	0.863333
74178_at	Stk40	serine/threonine kinase 40	8.91	8.74	8.99	8.95	8.67	8.89	7.96	8.03	0.000528	-0.863333	0.863333
380863_at	Tmem171	transmembrane protein 171	8.61	8.5	8.63	8.61	8.43	8.65	7.73	7.7	0.000106	-0.856667	0.856667
12273_at	C5ar1	complement component 5a receptor 1	5.81	5.82	6.16	5.87	5.91	6.1	5.14	5.04	0.001309	-0.855	0.855
108767_at	Pnrc1	proline-rich nuclear receptor coactivator 1	6.97	7.07	7.27	6.99	7.11	7.27	6.45	6.07	0.002774	-0.853333	0.853333
12044_at	Bcl2a1a	B cell leukemia/lymphoma 2 related protein A1a	5.38	4.88	5.22	5.48	4.93	5.34	4.42	4.29	0.012624	-0.85	0.85
100038909_at	Gm14548	predicted gene 14548	4.06	3.8	3.46	4.56	3.24	3.63	4.9	4.38	0.137183	0.848333	0.848333
209086_at	Samd9l	sterile alpha motif domain containing 9-like	5.83	5.79	5.97	6.19	5.88	6.06	5.2	5.01	0.001894	-0.848333	0.848333
12045_at	Bcl2a1b	B cell leukemia/lymphoma 2 related protein A1b	8.43	8.22	8.55	8.17	8.23	8.52	7.7	7.31	0.005384	-0.848333	0.848333
269952_at	Gdpgp1	GDP-D-glucose phosphorylase 1	5.3	5.45	5.59	5.7	5.66	5.97	6.52	6.4	0.00911	0.848333	0.848333
17119_at	Mxd1	MAX dimerization protein 1	7.59	7.41	7.79	7.59	7.52	7.74	6.76	6.78	0.001032	-0.836667	0.836667
75767_at	Rab11fip1	RAB11 family interacting protein 1 (class I)	7.19	7.19	7.47	7.31	7.48	7.41	6.5	6.52	0.000825	-0.831667	0.831667
71878_at	Fam83d	family with sequence similarity 83, member D	5.87	5.87	5.97	5.62	5.98	5.94	6.69	6.72	0.000893	0.83	0.83
57444_at	Isg20	interferon-stimulated protein	6.3	6.29	6.91	6.51	6.42	7.1	5.7	5.82	0.04677	-0.828333	0.828333
11677_at	Akr1b3	aldo-keto reductase family 1, member B3 (aldose reductase)	4.01	3.89	4.6	4.08	4.49	3.95	5.12	4.87	0.033605	0.825	0.825
18218_at	Dusp8	dual specificity phosphatase 8	5.87	5.75	6.04	6.02	5.95	5.94	4.98	5.23	0.000895	-0.823333	0.823333
16165_at	Il13ra2	interleukin 13 receptor, alpha 2	7.28	7.43	6.93	6.98	7.15	6.61	6.25	6.23	0.026356	-0.823333	0.823333
209212_at	Osgin2	oxidative stress induced growth inhibitor family member 2	9.65	9.53	9.9	9.72	9.62	9.87	8.9	8.89	0.001382	-0.82	0.82
21815_at	Tgif1	TGFB-induced factor homeobox 1	7.71	7.98	8.11	7.89	8.02	8.13	7.12	7.19	0.002017	-0.818333	0.818333
668139_at	Gm8995	predicted gene 8995	7.17	6.83	7.34	7.2	7.01	7.38	6.21	6.47	0.009257	-0.815	0.815
12580_at	Cdkn2c	cyclin-dependent kinase inhibitor 2C (p18, inhibits CDK4)	5.78	5.82	5.89	6.13	6.06	6.24	6.71	6.89	0.004931	0.813333	0.813333
100503549_at	Gm10354	predicted gene 10354	6.9	6.46	6.08	6.19	6.2	6.08	5.43	5.59	0.041732	-0.808333	0.808333
620537_at	Vmn1r94	vomeronasal 1 receptor 94	6.55	6.27	5.99	6.06	5.82	5.47	5.33	5.11	0.071327	-0.806667	0.806667
381318_at	Nsl1	NSL1, MIND kinetochore complex component, homolog (S. cerevisiae)	6.03	6.14	5.8	6.01	6.08	5.82	6.93	6.64	0.002857	0.805	0.805
18685_at	Phtf1	putative homeodomain transcription factor 1	7.95	7.82	7.94	7.86	7.85	7.89	7.07	7.09	4.9e-05	-0.805	0.805
100502959_at	AV051173	expressed sequence AV051173	5.45	5.18	5.64	5.62	5.53	6.07	4.88	4.69	0.033605	-0.796667	0.796667
19850_at	Rnu3a	U3A small nuclear RNA	9.98	9.75	9.76	9.56	9.08	9.84	8.87	8.86	0.041732	-0.796667	0.796667
13807_at	Eno2	enolase 2, gamma neuronal	5.88	5.95	6.46	6.23	6.39	6.93	5.55	5.47	0.078131	-0.796667	0.796667
18174_at	Slc11a2	solute carrier family 11 (proton-coupled divalent metal ion transporters), member 2	8.63	8.58	8.67	8.59	8.62	8.69	7.77	7.9	6.7e-05	-0.795	0.795
12505_at	Cd44	CD44 antigen	9.57	9.36	9.28	9.48	9.41	9.26	8.71	8.49	0.001363	-0.793333	0.793333
20296_at	Ccl2	chemokine (C-C motif) ligand 2	10.23	10.06	10.43	10.26	10.09	10.45	9.43	9.49	0.002932	-0.793333	0.793333
69802_at	Cox11	cytochrome c oxidase assembly protein 11	4.37	4.41	4.8	4.69	4.9	5.14	5.65	5.37	0.038961	0.791667	0.791667
210105_at	Zfp719	zinc finger protein 719	6.92	6.78	7.2	7.07	7.06	7.16	6.29	6.2	0.002719	-0.786667	0.786667
26377_at	Dapp1	dual adaptor for phosphotyrosine and 3-phosphoinositides 1	6.82	6.94	7.19	7.25	7.07	7.22	7.93	7.8	0.004117	0.783333	0.783333
360220_at	Speer4d	spermatogenesis associated glutamate (E)-rich protein 4d	3.53	3.4	2.99	3.3	3.81	3.17	4.04	4.26	0.034415	0.783333	0.783333
231510_at	Agpat9	1-acylglycerol-3-phosphate O-acyltransferase 9	5.58	5.62	6.28	5.75	5.8	6.39	5.09	5.15	0.059521	-0.783333	0.783333
320616_at	B130006D01Rik	RIKEN cDNA B130006D01 gene	3.97	3.88	3.74	3.66	3.93	4	4.67	4.62	0.001392	0.781667	0.781667
69706_at	Lrr1	leucine rich repeat protein 1	3.76	3.9	3.9	3.97	3.97	3.86	4.65	4.69	0.000163	0.776667	0.776667
630537_at	Dcpp2	demilune cell and parotid protein 2	5.22	5.62	5.15	5.23	5.17	5.06	4.51	4.42	0.006885	-0.776667	0.776667
223920_at	Soat2	sterol O-acyltransferase 2	6.54	6.21	7.41	6.57	6.38	7.49	5.95	6.03	0.212376	-0.776667	0.776667
20908_at	Stx3	syntaxin 3	7.23	6.89	7.28	7.14	7.08	7.26	6.41	6.33	0.002204	-0.776667	0.776667
22390_at	Wee1	WEE 1 homolog 1 (S. pombe)	7.13	7.38	7.13	7.06	7.48	7.14	7.97	8.01	0.003715	0.77	0.77
319160_at	Hist1h4k	histone cluster 1, H4k	6.65	6.45	6.82	6.34	6.44	6.45	7.32	7.27	0.004563	0.77	0.77
13198_at	Ddit3	DNA-damage inducible transcript 3	6.92	7.13	7.42	7.13	7.08	7.46	6.4	6.44	0.009552	-0.77	0.77
15394_at	Hoxa1	homeobox A1	5.13	5.31	5.58	5.48	5.64	5.78	6.41	6.1	0.021586	0.768333	0.768333
621875_at	A530040E14Rik	RIKEN cDNA A530040E14 gene	6.4	6.39	5.35	5.65	5.54	5.67	5.05	5.08	0.138017	-0.768333	0.768333
18412_at	Sqstm1	sequestosome 1	11.02	11.08	11.17	10.93	11.07	11.11	10.32	10.27	0.000207	-0.768333	0.768333
547253_at	Parp14	poly (ADP-ribose) polymerase family, member 14	7.25	7.38	7.13	7.24	7.46	7.21	6.28	6.74	0.00611	-0.768333	0.768333
56716_at	Mlst8	MTOR associated protein, LST8 homolog (S. cerevisiae)	6.53	6.61	6.52	6.6	6.81	6.73	7.36	7.44	0.000868	0.766667	0.766667
723828_at	Mir222	microRNA 222	4.02	4.34	4.83	4.14	4.48	5.32	3.82	3.69	0.166461	-0.766667	0.766667
228413_at	Prrg4	proline rich Gla (G-carboxyglutamic acid) 4 (transmembrane)	6.99	7.39	7.02	7.27	7.62	7.13	6.43	6.51	0.017976	-0.766667	0.766667
11852_at	Rhob	ras homolog gene family, member B	5.77	5.56	6.03	5.59	5.71	6.25	5.17	4.94	0.031727	-0.763333	0.763333
19332_at	Rab20	RAB20, member RAS oncogene family	6.85	6.86	7.28	7.11	7.01	7.15	6.28	6.28	0.00399	-0.763333	0.763333
21353_at	Tank	TRAF family member-associated Nf-kappa B activator	8.97	8.87	9.17	9.08	8.97	9.01	8.3	8.2	0.000629	-0.761667	0.761667
100628584_at	NA	NA	6.51	6.62	6.61	7.18	6.68	6.93	5.88	6.11	0.025292	-0.76	0.76
320332_at	Hist4h4	histone cluster 4, H4	4.83	5.03	4.82	4.68	4.84	4.7	5.51	5.64	0.001473	0.758333	0.758333
83383_at	Tfap4	transcription factor AP4	6.19	6.26	6.21	6.27	6.22	6.28	7.23	6.76	0.002846	0.756667	0.756667
16848_at	Lfng	LFNG O-fucosylpeptide 3-beta-N-acetylglucosaminyltransferase	6.16	6.7	6.83	6.79	6.9	6.96	7.46	7.5	0.03788	0.756667	0.756667
246179_at	Fktn	fukutin	5.82	6.14	5.97	6.1	6.19	6.01	6.82	6.77	0.001653	0.756667	0.756667
72486_at	Rnf219	ring finger protein 219	6.89	7.23	6.87	6.9	7.18	6.99	7.76	7.77	0.003118	0.755	0.755
18578_at	Pde4b	phosphodiesterase 4B, cAMP specific	5.3	5.1	5.11	4.8	5.04	4.78	4.16	4.39	0.011945	-0.746667	0.746667
67489_at	Ap4b1	adaptor-related protein complex AP-4, beta 1	7.17	7.05	7.25	7.47	7.27	7.41	6.48	6.57	0.003328	-0.745	0.745
67164_at	Lipt2	lipoyl(octanoyl) transferase 2 (putative)	5.44	5.56	5.76	5.59	5.69	5.67	6.53	6.19	0.003375	0.741667	0.741667
108078_at	Olr1	oxidized low density lipoprotein (lectin-like) receptor 1	4.63	5.12	4.87	4.42	4.67	4.89	4.03	4.02	0.021586	-0.741667	0.741667
434863_at	Gm15128	predicted gene 15128	9.78	9.49	8.66	9.09	8.85	8.44	8.54	8.08	0.221074	-0.741667	0.741667
20115_at	Rps7	ribosomal protein S7	4.78	4.36	4.69	4.5	4.65	4.59	5.38	5.29	0.002998	0.74	0.74
11858_at	Rnd2	Rho family GTPase 2	5.49	5.14	6.6	5.95	5.45	6.65	5.13	5.15	0.312305	-0.74	0.74
68053_at	Ubxn2b	UBX domain protein 2B	4.7	5.01	4.75	5.41	5.31	4.92	5.76	5.75	0.041712	0.738333	0.738333
72611_at	Zfp655	zinc finger protein 655	7.08	7.07	7.49	7.36	7.16	7.39	6.61	6.43	0.007156	-0.738333	0.738333
210029_at	Metrnl	meteorin, glial cell differentiation regulator-like	7.03	6.8	7.53	7.16	6.8	7.63	6.45	6.39	0.079344	-0.738333	0.738333
436583_at	Snora74a	small nucleolar RNA, H/ACA box 74A	7.21	7.08	7	6.65	6.78	6.89	7.56	7.78	0.013638	0.735	0.735
217304_at	Cd300lb	CD300 antigen like family member B	7.45	7.75	7.46	7.63	7.87	7.66	8.38	8.36	0.004258	0.733333	0.733333
668964_at	Gm10922	predicted gene 10922	8.62	8.56	8	8.09	7.5	7.76	7.56	7.15	0.163359	-0.733333	0.733333
381308_at	Mnda	myeloid cell nuclear differentiation antigen	7.35	7.4	7.31	7.28	7.53	7.34	6.58	6.69	0.000523	-0.733333	0.733333
18550_at	Furin	furin (paired basic amino acid cleaving enzyme)	8.91	8.62	8.89	8.77	8.76	8.89	8.11	8.04	0.001048	-0.731667	0.731667
231253_at	9130230L23Rik	RIKEN cDNA 9130230L23 gene	5.32	5.45	5.69	5.63	5.54	5.94	4.86	4.87	0.013638	-0.73	0.73
21885_at	Tle1	transducin-like enhancer of split 1, homolog of Drosophila E(spl)	5.1	5.23	5.21	5.25	5.36	5.33	6.07	5.88	0.000956	0.728333	0.728333
12772_at	Ccr2	chemokine (C-C motif) receptor 2	6.09	6.07	6.34	5.95	5.72	6.39	5.47	5.26	0.028426	-0.728333	0.728333
19652_at	Rbm3	RNA binding motif protein 3	5.81	6.16	5.82	6.18	6.16	5.95	6.61	6.87	0.009257	0.726667	0.726667
97114_at	Hist2h3c2	histone cluster 2, H3c2	3.51	3.58	3.78	3.64	3.72	3.72	4.29	4.48	0.001226	0.726667	0.726667
408068_at	Zfp738	zinc finger protein 738	4.19	4.43	4.1	4.38	4.13	3.94	5.04	4.8	0.010352	0.725	0.725
100039123_at	Gm14295	predicted gene 14295	5.71	5.5	5.84	6.13	5.63	5.66	6.52	6.42	0.015947	0.725	0.725
243834_at	Zfp324	zinc finger protein 324	4.82	4.9	4.97	5.03	5.07	4.95	5.55	5.81	0.001437	0.723333	0.723333
72723_at	Zfp74	zinc finger protein 74	4.73	5.39	5.69	5.65	5.4	5.61	6.04	6.23	0.08926	0.723333	0.723333
20971_at	Sdc4	syndecan 4	10.44	10.2	10.47	10.36	10.22	10.39	9.6	9.65	0.001122	-0.721667	0.721667
621156_at	Apoo-ps	apolipoprotein O, pseudogene	4.97	5.22	6.13	5.97	6.25	5.82	6.48	6.41	0.2266	0.718333	0.718333
72041_at	Alkbh4	alkB, alkylation repair homolog 4 (E. coli)	5.25	5.11	5.34	4.83	5.11	4.77	5.85	5.72	0.019647	0.716667	0.716667
208194_at	Exog	endo/exonuclease (5-3), endonuclease G-like	5.2	5.24	5.27	5.36	5.39	5.52	6	6.08	0.001529	0.71	0.71
17130_at	Smad6	SMAD family member 6	5.43	5.51	5.25	5.4	5.49	5.36	6.01	6.22	0.001379	0.708333	0.708333
353310_at	Zfp703	zinc finger protein 703	5.68	5.7	6.04	5.93	6.03	6.01	5.21	5.17	0.005596	-0.708333	0.708333
78654_at	1700066C05Rik	RIKEN cDNA 1700066C05 gene	4.35	4.43	4.48	3.92	3.88	4.67	3.51	3.65	0.06665	-0.708333	0.708333
26570_at	Slc7a11	solute carrier family 7 (cationic amino acid transporter, y+ system), member 11	9.6	9.39	9.26	9.42	9.22	9.11	8.58	8.67	0.006885	-0.708333	0.708333
15894_at	Icam1	intercellular adhesion molecule 1	8.37	8.56	8.36	8.28	8.63	8.3	7.63	7.79	0.00399	-0.706667	0.706667
51897_at	Atg13	autophagy related 13	9.14	9.08	9.39	9.5	9.25	9.43	8.67	8.52	0.007046	-0.703333	0.703333
68949_at	1500012F01Rik	RIKEN cDNA 1500012F01 gene	6.22	6.54	6.37	6.21	6.47	6.22	7.08	7	0.003491	0.701667	0.701667
69994_at	Rsc1a1	regulatory solute carrier protein, family 1, member 1	3.63	3.82	3.42	3.61	3.58	3.24	4.2	4.3	0.013109	0.7	0.7
17957_at	Napb	N-ethylmaleimide sensitive fusion protein attachment protein beta	4.08	4.13	4.77	4.64	4.48	4.91	5.28	5.12	0.084552	0.698333	0.698333
76974_at	Urah	urate (5-hydroxyiso-) hydrolase	6.27	5.24	6.54	6.17	5.56	6.62	5.38	5.36	0.271653	-0.696667	0.696667
72154_at	Zfp157	zinc finger protein 157	5.28	5.47	5.04	5.08	5.37	5.23	5.94	5.94	0.00611	0.695	0.695
23960_at	Oas1g	2-5 oligoadenylate synthetase 1G	8.27	8.39	8.53	8.47	8.62	8.68	7.86	7.74	0.004777	-0.693333	0.693333
319170_at	Hist1h2an	histone cluster 1, H2an	10.62	10.65	10.31	10.33	10.54	10.33	11.15	11.16	0.005166	0.691667	0.691667
234358_at	Zfp930	zinc finger protein 930	4.9	5.03	5.09	5.31	5.25	5.34	6.04	5.65	0.01769	0.691667	0.691667
78833_at	Gins3	GINS complex subunit 3 (Psf3 homolog)	6.34	6.78	6.71	6.64	6.98	6.56	7.34	7.38	0.018144	0.691667	0.691667
272347_at	Zfp398	zinc finger protein 398	5.2	5.46	5.4	5.5	5.55	5.36	6.23	5.97	0.004148	0.688333	0.688333
16598_at	Klf2	Kruppel-like factor 2 (lung)	5.2	5.45	5.71	5.52	5.57	5.93	4.78	4.97	0.033713	-0.688333	0.688333
72307_at	2510002D24Rik	RIKEN cDNA 2510002D24 gene	4.95	4.8	5.51	5.39	5.32	5.48	5.93	5.93	0.056712	0.688333	0.688333
18626_at	Per1	period circadian clock 1	7.74	8.01	7.83	7.91	8.09	7.96	7.15	7.32	0.003026	-0.688333	0.688333
319173_at	Hist1h2af	histone cluster 1, H2af	10.42	10.61	10.18	10.34	10.14	9.98	10.97	10.96	0.021727	0.686667	0.686667
230738_at	Zc3h12a	zinc finger CCCH type containing 12A	8.57	8.45	8.23	8.48	8.47	8.22	7.78	7.66	0.004324	-0.683333	0.683333
80861_at	Dhx58	DEXH (Asp-Glu-X-His) box polypeptide 58	6.6	6.65	6.85	6.77	7.12	6.68	6.01	6.18	0.013638	-0.683333	0.683333
243910_at	Nfkbid	nuclear factor of kappa light polypeptide gene enhancer in B cells inhibitor, delta	8.59	9.07	8.88	8.66	9.07	8.91	8.22	8.14	0.015178	-0.683333	0.683333
626848_at	Etohi1	ethanol induced 1	3.43	3.24	3.57	3.76	3.29	3.61	4.25	4.08	0.016607	0.681667	0.681667
72691_at	Calhm2	calcium homeostasis modulator 2	3.97	4.67	4.72	4.46	4.53	4.59	5.17	5.17	0.045537	0.68	0.68
67020_at	Tmem88	transmembrane protein 88	6.03	5.85	6.03	6.12	5.91	5.82	5.23	5.33	0.002204	-0.68	0.68
626415_at	4930467E23Rik	RIKEN cDNA 4930467E23 gene	4.21	4.69	4.37	4.81	4.37	4.01	3.63	3.83	0.063742	-0.68	0.68
320206_at	A730028G07Rik	RIKEN cDNA A730028G07 gene	5.59	5.63	5.53	5.66	6.01	5.82	6.37	6.4	0.009378	0.678333	0.678333
68152_at	Fam133b	family with sequence similarity 133, member B	9.48	9.53	9.32	9.31	9.49	9.17	8.69	8.72	0.003544	-0.678333	0.678333
666731_at	Trim43c	tripartite motif-containing 43C	8.57	8.3	7.61	7.72	7.9	7.43	7.25	7.24	0.175236	-0.676667	0.676667
66406_at	Sac3d1	SAC3 domain containing 1	4.78	5.24	5.14	5.31	5.33	5.25	5.75	5.95	0.019644	0.675	0.675
100861898_at	Gm21936	predicted gene, 21936	4.83	4.95	3.83	4.88	4.92	4.3	4.56	3.33	0.333318	-0.673333	0.673333
104831_at	Ptpn23	protein tyrosine phosphatase, non-receptor type 23	7.75	7.86	8.13	7.64	7.78	7.93	7.23	7.12	0.008688	-0.673333	0.673333
50709_at	Hist1h1e	histone cluster 1, H1e	4.41	4.35	4.44	4.33	4.54	4.75	5.32	4.96	0.013642	0.67	0.67
70138_at	2210417A02Rik	RIKEN cDNA 2210417A02 gene	5.55	5.31	5.87	5.75	5.52	5.75	6.28	6.31	0.0171	0.67	0.67
624086_at	A230045G11Rik	RIKEN cDNA A230045G11 gene	6.22	6.44	6.51	6.51	6.72	6.81	7.28	7.13	0.020771	0.67	0.67
231991_at	Creb5	cAMP responsive element binding protein 5	6.43	5.49	6.13	6.33	5.87	6.05	5.28	5.48	0.098548	-0.67	0.67
242705_at	E2f2	E2F transcription factor 2	5.26	5.38	5.33	5.71	5.36	5.34	6.03	6.1	0.006663	0.668333	0.668333
100217447_at	Scarna3b	small Cajal body-specific RNA 3B	6.29	5.82	5.89	5.83	5.92	5.9	6.7	6.52	0.011646	0.668333	0.668333
327978_at	Slfn5	schlafen 5	5.55	6.07	6.12	6.04	6.32	6.28	5.33	5.46	0.052064	-0.668333	0.668333
230073_at	Ddx58	DEAD (Asp-Glu-Ala-Asp) box polypeptide 58	7.01	7.34	7.12	7.09	7.57	7.27	6.53	6.6	0.017891	-0.668333	0.668333
12316_at	Aspm	asp (abnormal spindle)-like, microcephaly associated (Drosophila)	6.69	6.76	7.02	7.16	7	7.09	7.57	7.67	0.013278	0.666667	0.666667
100502896_at	LOC100502896	uncharacterized LOC100502896	8.04	7.68	7.11	7.5	7.7	7.06	7.07	6.63	0.151521	-0.665	0.665
68134_at	Upf3b	UPF3 regulator of nonsense transcripts homolog B (yeast)	6.45	6.42	6.64	7.06	6.5	6.84	7.33	7.3	0.039105	0.663333	0.663333
100040525_at	Tmem181c-ps	transmembrane protein 181C, pseudogene	5.44	5.55	4.48	5	5.62	4.95	4.61	4.41	0.194188	-0.663333	0.663333
224694_at	Zfp81	zinc finger protein 81	4.86	4.89	4.92	4.72	4.93	4.98	5.5	5.59	0.001032	0.661667	0.661667
240665_at	Ccnj	cyclin J	5.44	5.59	5.35	5.45	5.46	5.2	5.99	6.16	0.004258	0.66	0.66
63872_at	Zfp296	zinc finger protein 296	4.78	4.82	4.83	4.91	5.01	4.59	5.44	5.52	0.004599	0.656667	0.656667
56218_at	Patz1	POZ (BTB) and AT hook containing zinc finger 1	5.45	5.34	5.52	5.65	5.75	5.77	6.22	6.25	0.009951	0.655	0.655
218314_at	Zfp595	zinc finger protein 595	3.5	3.2	3.65	3.64	3.7	3.58	4.02	4.38	0.023081	0.655	0.655
57294_at	Rps27	ribosomal protein S27	6.45	6.72	6.47	6.42	6.65	6.78	7.16	7.31	0.007547	0.653333	0.653333
101055815_at	LOC101055815	eukaryotic translation initiation factor 1-like	3.55	3.93	4.02	3.8	4.06	3.96	4.82	4.26	0.044763	0.653333	0.653333
57875_at	Angptl4	angiopoietin-like 4	4.39	4.61	4.48	4.44	4.51	4.28	5.1	5.11	0.002022	0.653333	0.653333
14349_at	Fv1	Friend virus susceptibility 1	4.2	4.3	4.29	4.2	4.5	4.36	4.88	5.04	0.002877	0.651667	0.651667
17118_at	Marcks	myristoylated alanine rich protein kinase C substrate	5.99	5.09	6.18	5.86	5.13	6.11	5.09	5.06	0.248882	-0.651667	0.651667
58203_at	Zbp1	Z-DNA binding protein 1	5.68	6.03	5.73	5.75	6.09	5.89	5.02	5.4	0.020882	-0.651667	0.651667
223773_at	Zbed4	zinc finger, BED domain containing 4	4.81	4.75	4.52	4.32	4.75	4.66	5.32	5.25	0.013642	0.65	0.65
14841_at	Gsg2	germ cell-specific gene 2	3.88	4.13	3.98	4.02	4.01	4.07	4.63	4.7	0.000918	0.65	0.65
74704_at	4930518I15Rik	RIKEN cDNA 4930518I15 gene	4.15	4.33	4.38	4.16	4.28	3.88	4.91	4.78	0.013638	0.648333	0.648333
100861615_at	LOC100861615	alpha takusan-like	7.48	7.15	6.52	6.93	6.96	6.77	6.19	6.45	0.103138	-0.648333	0.648333
67246_at	2810474O19Rik	RIKEN cDNA 2810474O19 gene	7.53	7.54	7.65	7.56	7.48	7.55	6.88	6.93	0.000308	-0.646667	0.646667
22234_at	Ugcg	UDP-glucose ceramide glucosyltransferase	7.99	8.35	8.23	8.19	8.26	8.19	7.52	7.59	0.002857	-0.646667	0.646667
106759_at	Ticam1	toll-like receptor adaptor molecule 1	6.81	6.9	6.97	6.95	6.95	7.09	6.33	6.27	0.001185	-0.645	0.645
19696_at	Rel	reticuloendotheliosis oncogene	10.66	10.58	10.39	10.37	10.43	10.33	9.81	9.82	0.003663	-0.645	0.645
258095_at	Olfr119	olfactory receptor 119	4.45	4.35	4.08	4.88	3.84	4.35	3.74	3.62	0.11944	-0.645	0.645
18029_at	Nfic	nuclear factor I/C	5.48	5.63	5.54	5.77	5.69	5.77	6.22	6.36	0.003449	0.643333	0.643333
208768_at	Sde2	SDE2 telomere maintenance homolog (S. pombe)	8.55	8.49	8.78	8.49	8.56	8.68	7.93	7.97	0.002615	-0.641667	0.641667
22666_at	Zbtb14	zinc finger and BTB domain containing 14	4.31	4.61	4.61	4.48	4.63	4.81	5.22	5.21	0.009951	0.64	0.64
258687_at	Olfr1454	olfactory receptor 1454	5.89	5.59	5.59	4.9	4.24	5.41	6.16	5.66	0.380407	0.64	0.64
27058_at	Srp9	signal recognition particle 9	4.4	4.52	4.8	4.59	4.34	4.66	4.98	5.4	0.026214	0.638333	0.638333
212168_at	Zswim4	zinc finger SWIM-type containing 4	7.93	7.81	7.97	7.83	7.81	7.95	7.14	7.35	0.001529	-0.638333	0.638333
101809_at	Spred3	sprouty-related, EVH1 domain containing 3	5.96	5.73	6.33	6.27	5.97	6.29	5.34	5.57	0.045543	-0.636667	0.636667
74120_at	Zfp263	zinc finger protein 263	6.75	6.6	6.86	6.64	6.62	6.62	5.98	6.11	0.002274	-0.636667	0.636667
100124448_at	Mir467e	microRNA 467e	8.21	7.51	7.4	7.64	7.17	7.12	7.08	6.67	0.186313	-0.633333	0.633333
100494_at	Zfand2a	zinc finger, AN1-type domain 2A	10.4	10.39	10.84	10.75	10.22	10.71	9.9	9.94	0.044572	-0.631667	0.631667
18030_at	Nfil3	nuclear factor, interleukin 3, regulated	6.68	6.73	7.37	7.1	7	7.43	6.37	6.47	0.091173	-0.631667	0.631667
80885_at	Niacr1	niacin receptor 1	5.48	5.78	5.68	5.96	6.02	5.97	5.12	5.25	0.026566	-0.63	0.63
241627_at	Wdr76	WD repeat domain 76	6.54	6.88	6.8	6.99	7.04	6.95	7.51	7.48	0.014595	0.628333	0.628333
233826_at	Palb2	partner and localizer of BRCA2	5.86	6.28	6.08	6.18	6.4	6.35	6.82	6.82	0.021109	0.628333	0.628333
240641_at	Kif20b	kinesin family member 20B	7.55	7.75	7.76	7.95	7.87	7.87	8.45	8.39	0.005688	0.628333	0.628333
16518_at	Kcnj2	potassium inwardly-rectifying channel, subfamily J, member 2	4.9	5.01	5.26	5.08	5.2	5.37	5.82	5.71	0.013335	0.628333	0.628333
319185_at	Hist1h2bl	histone cluster 1, H2bl	11.09	11.07	10.83	10.88	11.11	10.74	11.65	11.51	0.00997	0.626667	0.626667
246710_at	Rhobtb2	Rho-related BTB domain containing 2	6.01	5.82	6.03	5.74	6.08	6.1	6.46	6.72	0.011579	0.626667	0.626667
73914_at	Irak3	interleukin-1 receptor-associated kinase 3	9.11	8.88	9.35	9.17	8.98	9.36	8.53	8.5	0.019028	-0.626667	0.626667
100642166_at	Gm15446	predicted gene 15446	4.19	4.59	4.63	4.46	4.33	4.64	5.25	4.95	0.024019	0.626667	0.626667
22698_at	Zfp39	zinc finger protein 39	3.67	3.77	3.81	3.88	3.81	3.94	4.43	4.45	0.001392	0.626667	0.626667
16506_at	Kcnd1	potassium voltage-gated channel, Shal-related family, member 1	4.22	4.14	4.7	4.01	3.94	4.17	3.55	3.59	0.057832	-0.626667	0.626667
70808_at	4632415L05Rik	RRS1 ribosome biogenesis regulator homolog pseudogene	4.93	5.2	4.76	5.09	4.78	4.94	5.62	5.53	0.013109	0.625	0.625
227612_at	Tor4a	torsin family 4, member A	6.31	6.2	6.25	6.26	6.12	6.33	6.72	7.02	0.003449	0.625	0.625
57434_at	Xrcc2	X-ray repair complementing defective repair in Chinese hamster cells 2	4.73	4.4	4.7	4.5	4.83	4.53	5.3	5.18	0.011378	0.625	0.625
22147_at	Tuba3b	tubulin, alpha 3B	5.09	4.61	4.87	4.91	5.05	4.86	5.63	5.41	0.016479	0.621667	0.621667
71264_at	4933432I03Rik	RIKEN cDNA 4933432I03 gene	7.02	6.7	7.05	6.95	6.63	6.88	6.33	6.17	0.014815	-0.621667	0.621667
15186_at	Hdc	histidine decarboxylase	4.23	4.23	4.62	4.16	4.12	4.75	3.82	3.64	0.061079	-0.621667	0.621667
19653_at	Rbm4	RNA binding motif protein 4	6.52	6.54	6.65	6.46	6.8	6.66	7.27	7.18	0.00399	0.62	0.62
57321_at	Terf2ip	telomeric repeat binding factor 2, interacting protein	5.49	5.79	5.99	6.05	5.62	6.16	6.45	6.49	0.055787	0.62	0.62
67579_at	Cpeb4	cytoplasmic polyadenylation element binding protein 4	7.52	7.55	7.75	7.79	7.46	7.74	7.03	7	0.00611	-0.62	0.62
71989_at	Rpusd4	RNA pseudouridylate synthase domain containing 4	6.29	6.35	6.43	6.46	6.57	6.49	7.07	7.03	0.002013	0.618333	0.618333
100689703_at	9330133O14Rik	RIKEN cDNA 9330133O14 gene	5.65	5.38	6.13	5.91	5.42	5.87	6.23	6.46	0.087723	0.618333	0.618333
66513_at	Tab1	TGF-beta activated kinase 1/MAP3K7 binding protein 1	6.34	6.59	6.62	6.56	6.57	6.67	7.1	7.25	0.003868	0.616667	0.616667
74442_at	Sgms2	sphingomyelin synthase 2	4.79	4.23	4.47	4.64	4.02	4.62	3.87	3.82	0.076023	-0.616667	0.616667
19988_at	Rpl6	ribosomal protein L6	3.62	4.69	3.52	3.4	4.22	3.52	4.67	4.22	0.318514	0.616667	0.616667
237887_at	Slfn10-ps	schlafen 10, pseudogene	7.03	7.09	6.9	7.14	7.19	6.99	6.37	6.51	0.002987	-0.616667	0.616667
18124_at	Nr4a3	nuclear receptor subfamily 4, group A, member 3	4.84	4.95	5.16	4.61	4.61	4.67	4.38	4	0.050099	-0.616667	0.616667
100041352_at	Tcp10c	t-complex protein 10c	4.85	4.65	4.22	4.23	4.32	3.42	3.56	3.77	0.283225	-0.616667	0.616667
71952_at	2410016O06Rik	RIKEN cDNA 2410016O06 gene	6.74	6.99	6.84	6.81	7.15	6.96	7.49	7.57	0.008082	0.615	0.615
100048658_at	Ddx43	DEAD (Asp-Glu-Ala-Asp) box polypeptide 43	4.7	4.84	4.74	5	4.65	5.02	5.41	5.47	0.009746	0.615	0.615
11605_at	Gla	galactosidase, alpha	8.89	8.75	9.33	9.1	8.92	9.22	8.41	8.43	0.032671	-0.615	0.615
26410_at	Map3k8	mitogen-activated protein kinase kinase kinase 8	6.39	6.59	6.74	6.61	6.55	6.87	5.94	6.08	0.013109	-0.615	0.615
108961_at	E2f8	E2F transcription factor 8	7.95	8.23	8.02	8.2	8.26	7.92	8.69	8.73	0.008368	0.613333	0.613333
56699_at	Cdc42ep4	CDC42 effector protein (Rho GTPase binding) 4	7.34	7.38	7.4	7.25	7.28	7.23	6.7	6.7	0.00075	-0.613333	0.613333
23959_at	Nt5e	5 nucleotidase, ecto	4.1	4.49	4.36	3.84	4.27	4.27	4.76	4.91	0.039278	0.613333	0.613333
23872_at	Ets2	E26 avian leukemia oncogene 2, 3 domain	9.4	9.54	9.58	9.27	9.52	9.43	8.86	8.83	0.003118	-0.611667	0.611667
19157_at	Cyth1	cytohesin 1	5.54	5.42	5.89	5.69	5.75	5.93	6.27	6.36	0.024019	0.611667	0.611667
13218_at	Defa-rs1	defensin, alpha, related sequence 1	5.01	4.99	5.13	5.09	4.97	5.28	6.04	5.34	0.050823	0.611667	0.611667
268469_at	Zfp652	zinc finger protein 652	6.28	6.62	6.72	6.63	6.76	6.65	7.19	7.25	0.013708	0.61	0.61
319181_at	Hist1h2bg	histone cluster 1, H2bg	6.57	6.03	6.66	6.2	6.32	7.01	6.91	7.24	0.154274	0.61	0.61
100038739_at	Gm10615	predicted gene 10615	4.22	4.54	4.29	4.36	4.44	4.28	5.1	4.83	0.007357	0.61	0.61
232854_at	Zfp418	zinc finger protein 418	3.6	3.98	4.11	4.24	4.38	4.26	4.68	4.73	0.071514	0.61	0.61
76187_at	Adhfe1	alcohol dehydrogenase, iron containing, 1	6.69	6.57	6.96	6.78	6.62	6.69	5.98	6.24	0.011135	-0.608333	0.608333
331623_at	Bend3	BEN domain containing 3	5.99	6.18	6	6.12	6.21	5.81	6.81	6.51	0.015511	0.608333	0.608333
21807_at	Tsc22d1	TSC22 domain family, member 1	7.18	7.29	7.3	6.72	7.12	7.07	6.5	6.51	0.03094	-0.608333	0.608333
12353_at	Car6	carbonic anhydrase 6	4.25	3.82	5.65	4.33	4.12	5.24	3.82	4.1	0.481213	-0.608333	0.608333
72415_at	Sgol1	shugoshin-like 1 (S. pombe)	5.7	6.02	5.76	5.85	5.86	5.99	6.4	6.54	0.005414	0.606667	0.606667
66591_at	Mad2l1bp	MAD2L1 binding protein	4.93	4.81	5.09	4.91	4.74	5.12	5.54	5.54	0.008592	0.606667	0.606667
26373_at	Clcn7	chloride channel 7	6.68	6.92	6.97	6.93	7.02	7.07	6.35	6.3	0.006099	-0.606667	0.606667
77781_at	Epm2aip1	EPM2A (laforin) interacting protein 1	4.4	4.79	4.63	4.87	4.72	4.79	5.16	5.45	0.021351	0.605	0.605
14528_at	Gch1	GTP cyclohydrolase 1	7.49	7.18	7.75	7.38	7.2	7.73	6.89	6.81	0.052769	-0.605	0.605
624083_at	Gm15753	predicted gene 15753	7.35	6.68	6.85	7.06	6.71	6.96	6.61	6.05	0.096086	-0.605	0.605
100502887_at	Olfr331	olfactory receptor 331	4.3	5.31	4.48	4.64	4.76	4.68	4	4.18	0.136366	-0.605	0.605
18574_at	Pde1b	phosphodiesterase 1B, Ca2+-calmodulin dependent	7.42	7.26	7.02	7.36	7.32	7.33	6.66	6.7	0.006784	-0.605	0.605
101831_at	C230052I12Rik	RIKEN cDNA C230052I12 gene	7.59	7.79	7.76	7.79	7.83	7.78	8.5	8.22	0.004239	0.603333	0.603333
69727_at	Usp46	ubiquitin specific peptidase 46	6.51	6.69	6.64	6.81	6.82	6.8	7.24	7.39	0.005414	0.603333	0.603333
11639_at	Ak4	adenylate kinase 4	6.13	6.41	6.66	6.59	6.58	6.34	7.2	6.91	0.034425	0.603333	0.603333
629016_at	Zfp953	zinc finger protein 953	4.11	4.06	4.03	3.99	4.33	4.12	4.68	4.74	0.004055	0.603333	0.603333
93715_at	Pcdhga7	protocadherin gamma subfamily A, 7	4.03	4.25	5.12	5.1	4.98	4.7	5.3	5.3	0.258998	0.603333	0.603333
69372_at	Mocs3	molybdenum cofactor synthesis 3	4.61	4.78	4.73	4.79	4.97	5	5.33	5.5	0.010842	0.601667	0.601667
69020_at	Zfp707	zinc finger protein 707	4.7	4.75	4.82	4.69	4.77	5.12	5.49	5.33	0.013638	0.601667	0.601667
100038752_at	Gm10825	predicted gene 10825	4.39	4.7	3.95	4.22	3.7	4.26	4.95	4.66	0.150032	0.601667	0.601667
382277_at	Gm5169	predicted gene 5169	5.84	5.4	5.51	4.82	5.01	5.05	4.92	4.42	0.203128	-0.601667	0.601667
18036_at	Nfkbib	nuclear factor of kappa light polypeptide gene enhancer in B cells inhibitor, beta	8.73	8.64	8.97	8.67	8.57	8.9	8.15	8.14	0.010574	-0.601667	0.601667
257881_at	Olfr205	olfactory receptor 205	5.13	5.42	4.25	4.62	4.46	4.51	4.12	4.14	0.244389	-0.601667	0.601667
235956_at	Zfp825	zinc finger protein 825	5.23	5.35	5.49	5.57	5.6	5.53	5.95	6.17	0.011619	0.598333	0.598333
22317_at	Vamp1	vesicle-associated membrane protein 1	4.2	4.21	4.32	4.32	4.66	4.25	4.94	4.91	0.015067	0.598333	0.598333
100502619_at	AW046200	expressed sequence AW046200	4.5	4.8	4.37	4.39	4.58	4.76	5.14	5.19	0.019101	0.598333	0.598333
664987_at	Gm14393	predicted gene 14393	4.76	4.24	5.02	4.82	4.74	4.36	5.35	5.16	0.096049	0.598333	0.598333
52040_at	Ppp1r10	protein phosphatase 1, regulatory subunit 10	8.87	8.72	9.07	8.71	8.63	8.82	8.2	8.21	0.010786	-0.598333	0.598333
15331_at	Hmgn2	high mobility group nucleosomal binding domain 2	3.13	3.58	3.24	3.76	3.37	2.99	4.02	3.86	0.087301	0.595	0.595
73998_at	Herc3	hect domain and RLD 3	6.06	6.63	6.36	6.69	6.58	6.63	6.98	7.19	0.056182	0.593333	0.593333
628308_at	Gm14420	predicted gene 14420	4.16	4.16	4.15	4.93	4.8	4.72	5.19	4.97	0.170741	0.593333	0.593333
19989_at	Rpl7	ribosomal protein L7	3.93	3.56	4	3.94	3.93	3.72	4.32	4.56	0.021289	0.593333	0.593333
54338_at	Slc23a2	solute carrier family 23 (nucleobase transporters), member 2	8.38	8.09	8.52	8.58	8.33	8.47	7.86	7.75	0.018573	-0.59	0.59
66576_at	Uqcrh	ubiquinol-cytochrome c reductase hinge protein	9.21	8.93	9.15	9.3	9.24	9.2	9.72	9.8	0.00611	0.588333	0.588333
338364_at	Trim65	tripartite motif-containing 65	5.76	5.98	5.87	6.03	5.73	5.89	6.48	6.45	0.004258	0.588333	0.588333
69534_at	Avpi1	arginine vasopressin-induced 1	6.81	6.76	6.9	7.03	6.82	7.21	7.45	7.57	0.017511	0.588333	0.588333
100503583_at	Fsbp	fibrinogen silencer binding protein	5.21	5.12	4.73	5.11	4.5	4.8	5.26	5.74	0.114975	0.588333	0.588333
11847_at	Arg2	arginase type II	5.12	5.27	5.4	5.1	5.05	5.1	4.79	4.38	0.022024	-0.588333	0.588333
100124351_at	Traj38	T cell receptor alpha joining 38	4.26	4.38	3.9	4.01	3.91	3.86	3.72	3.21	0.072546	-0.588333	0.588333
64707_at	Suv39h2	suppressor of variegation 3-9 homolog 2 (Drosophila)	5.59	5.84	5.96	5.9	6	6.04	6.32	6.63	0.024019	0.586667	0.586667
68618_at	1110012L19Rik	RIKEN cDNA 1110012L19 gene	5.28	5.29	5.23	4.9	4.73	5.37	5.87	5.57	0.07658	0.586667	0.586667
100316707_at	Mir1957	microRNA 1957	6.86	6.82	6.77	6.51	6.63	6.52	6.17	6.03	0.013109	-0.585	0.585
240063_at	Zfp811	zinc finger protein 811	5.33	4.94	5.09	5.14	5.06	4.89	4.64	4.34	0.021289	-0.585	0.585
67230_at	Zfp329	zinc finger protein 329	5.21	5.42	5.36	5.16	5.47	5.22	5.97	5.81	0.007382	0.583333	0.583333
52118_at	Pvr	poliovirus receptor	8.02	8.16	8.4	8.15	8.43	8.48	7.72	7.66	0.024019	-0.583333	0.583333
18793_at	Plaur	plasminogen activator, urokinase receptor	9.9	9.91	9.79	9.7	9.79	9.7	9.13	9.3	0.003279	-0.583333	0.583333
101358_at	Fbxl14	F-box and leucine-rich repeat protein 14	7.28	7.51	7.38	7.28	7.47	7.38	7.87	8.06	0.003868	0.581667	0.581667
14287_at	Fpgs	folylpolyglutamyl synthetase	5.7	5.63	5.93	6.07	5.93	6.01	6.51	6.41	0.01958	0.581667	0.581667
100529074_at	Snora33	small nucleolar RNA, H/ACA box 33	6.58	6.92	6.64	6.56	6.7	6.79	7.16	7.4	0.012624	0.581667	0.581667
433520_at	Gm14403	predicted gene 14403	4.09	3.76	4.15	4.08	3.97	4.06	4.76	4.44	0.017714	0.581667	0.581667
101055707_at	LOC101055707	uncharacterized LOC101055707	3.21	3.41	3.45	3.28	3.41	3.66	3.78	4.19	0.031241	0.581667	0.581667
72432_at	Spink5	serine peptidase inhibitor, Kazal type 5	7.34	7.54	8.14	7.89	7.62	8.11	8.34	8.37	0.127907	0.581667	0.581667
56489_at	Ikbke	inhibitor of kappaB kinase epsilon	8.18	8.25	8.58	7.96	8.1	8.53	7.7	7.67	0.056283	-0.581667	0.581667
13184_at	Dcpp1	demilune cell and parotid protein 1	6.01	6.39	5.72	5.91	5.95	5.28	5.43	5.16	0.180602	-0.581667	0.581667
69583_at	Tnfsf13	tumor necrosis factor (ligand) superfamily, member 13	3.7	3.62	4.5	3.4	3.86	4.14	3.4	3.18	0.211114	-0.58	0.58
52120_at	Hgsnat	heparan-alpha-glucosaminide N-acetyltransferase	8.78	8.84	8.97	8.88	8.87	9	8.32	8.3	0.00158	-0.58	0.58
74030_at	Rin2	Ras and Rab interactor 2	6.58	6.67	6.57	6.8	6.75	6.78	7.24	7.3	0.003026	0.578333	0.578333
14289_at	Fpr2	formyl peptide receptor 2	5.3	5.14	5.09	5.39	4.86	5.23	4.64	4.54	0.024974	-0.578333	0.578333
22311_at	Vmn2r32	vomeronasal 2, receptor 32	4.54	4.28	4.18	4.08	4.11	4.36	3.87	3.49	0.036496	-0.578333	0.578333
66597_at	Trim13	tripartite motif-containing 13	4.41	4.28	4.53	4.46	4.39	4.4	4.08	3.59	0.01958	-0.576667	0.576667
14283_at	Fosl1	fos-like antigen 1	9.09	9.23	9.28	9.05	9.12	9.2	8.62	8.55	0.002282	-0.576667	0.576667
233210_at	Prr12	proline rich 12	5.39	5.63	5.58	5.64	5.68	5.64	6.18	6.16	0.003328	0.576667	0.576667
71769_at	Bbs10	Bardet-Biedl syndrome 10 (human)	5.2	5.32	5.38	4.96	5.47	5.48	4.74	4.71	0.029216	-0.576667	0.576667
67048_at	Vma21	VMA21 vacuolar H+-ATPase homolog (S. cerevisiae)	5.57	5.56	5.89	5.7	5.74	6.04	5.06	5.29	0.031623	-0.575	0.575
387142_at	Mir24-1	microRNA 24-1	7.05	6.46	6.14	6.23	6.46	6	5.89	5.74	0.182327	-0.575	0.575
52633_at	Nit2	nitrilase family, member 2	6.51	6.73	6.53	6.73	6.7	6.76	7.21	7.26	0.00399	0.575	0.575
100628615_at	Mir3962	microRNA 3962	5.93	5.34	4.81	4.14	5.02	4.26	5.53	5.45	0.478895	0.573333	0.573333
22775_at	Zik1	zinc finger protein interacting with K protein 1	3.92	3.95	3.91	3.81	4.21	4.03	4.67	4.42	0.013669	0.573333	0.573333
100862598_at	LOC100862598	zinc finger protein 557-like	8.65	8.44	7.84	8.08	8.11	7.53	7.39	7.68	0.231499	-0.573333	0.573333
99526_at	Usp53	ubiquitin specific peptidase 53	5.87	6.27	6.16	6.46	6.66	6.4	5.73	5.73	0.080864	-0.573333	0.573333
76366_at	Mtif3	mitochondrial translational initiation factor 3	5.33	5.11	5.38	5.4	5.4	5.26	5.83	5.94	0.005123	0.571667	0.571667
231002_at	Plekhn1	pleckstrin homology domain containing, family N member 1	6.65	6.71	7	7	6.87	7.06	6.36	6.26	0.018871	-0.571667	0.571667
12183_at	Bpgm	2,3-bisphosphoglycerate mutase	5.27	5.47	5.84	5.4	5.7	6.01	6.25	6.12	0.095853	0.57	0.57
83431_at	Ndel1	nuclear distribution gene E-like homolog 1 (A. nidulans)	7.97	8.02	8.07	7.9	7.81	7.96	7.39	7.38	0.002466	-0.57	0.57
76972_at	2810008D09Rik	RIKEN cDNA 2810008D09 gene	6.3	6.31	6.47	6.04	6.1	6.29	6.87	6.77	0.014908	0.568333	0.568333
21356_at	Tapbp	TAP binding protein	8.21	8.36	8.42	8.27	8.39	8.53	7.76	7.83	0.004822	-0.568333	0.568333
217779_at	Lysmd1	LysM, putative peptidoglycan-binding, domain containing 1	5.38	5.37	5.42	4.83	5.11	4.93	4.87	4.34	0.114879	-0.568333	0.568333
777655_at	Ighj3	immunoglobulin heavy joining 3	5.16	5.56	5.29	5.65	5.23	5.14	5.92	5.89	0.042293	0.566667	0.566667
66209_at	Inip	INTS3 and NABP interacting protein	7.08	7.47	7.3	7.19	7.6	7.4	7.95	7.86	0.029081	0.565	0.565
53325_at	Banp	BTG3 associated nuclear protein	6.42	6.41	6.43	6.67	6.53	6.42	7	7.09	0.003914	0.565	0.565
71151_at	Eri2	exoribonuclease 2	6.75	7.05	6.93	6.9	7.16	7.03	7.61	7.46	0.012495	0.565	0.565
71254_at	Naif1	nuclear apoptosis inducing factor 1	6.25	6.61	6.59	6.67	6.65	6.68	7.14	7.14	0.016613	0.565	0.565
54486_at	Hpgds	hematopoietic prostaglandin D synthase	8.46	8.19	8.73	8.6	8.16	8.65	8	7.8	0.065918	-0.565	0.565
70591_at	5730455P16Rik	RIKEN cDNA 5730455P16 gene	5.32	5.45	5.85	5.72	5.73	5.93	6.32	6.14	0.061079	0.563333	0.563333
20515_at	Slc20a1	solute carrier family 20, member 1	9.59	9.54	9.63	9.42	9.53	9.52	8.91	9.04	0.001984	-0.563333	0.563333
71710_at	Lrrcc1	leucine rich repeat and coiled-coil domain containing 1	6.1	6.41	6.44	6.67	6.4	6.57	6.98	7.01	0.030872	0.563333	0.563333
100042498_at	Mir22hg	Mir22 host gene (non-protein coding)	4.65	4.62	5.21	4.86	4.46	5.29	4.23	4.34	0.154336	-0.563333	0.563333
66643_at	Lix1	limb expression 1 homolog (chicken)	5.93	4.73	6.54	6.3	5.27	6.29	5.35	5.21	0.511593	-0.563333	0.563333
231570_at	A830010M20Rik	RIKEN cDNA A830010M20 gene	4.17	4.58	4.64	4.45	4.44	4.5	5	5.05	0.017547	0.561667	0.561667
66488_at	Fam136a	family with sequence similarity 136, member A	6.25	6.52	6.08	6.5	6.17	6.45	7.3	6.48	0.134756	0.561667	0.561667
17988_at	Ndrg1	N-myc downstream regulated gene 1	9.83	9.64	10.08	9.86	9.78	10.16	9.36	9.3	0.031623	-0.561667	0.561667
68279_at	Mcoln2	mucolipin 2	5.08	4.76	5.6	4.96	4.78	5.4	4.49	4.58	0.158478	-0.561667	0.561667
404711_at	Ighg2c	immunoglobulin heavy constant gamma 2C	4.43	3.82	4.11	4.03	3.95	3.76	3.91	3	0.195357	-0.561667	0.561667
20463_at	Cox7a2l	cytochrome c oxidase subunit VIIa polypeptide 2-like	4.45	4.63	4.57	4.53	4.65	4.56	4.95	5.3	0.008254	0.56	0.56
12053_at	Bcl6	B cell leukemia/lymphoma 6	8.56	8.67	8.54	8.58	8.64	8.76	8.03	8.1	0.002259	-0.56	0.56
100504261_at	Gm17608	predicted gene, 17608	4.09	4.11	4.08	4.19	4.05	3.93	4.82	4.45	0.01153	0.56	0.56
100862250_at	Gm21588	predicted gene, 21588	7.72	7.08	6.54	6.49	6.71	6.68	6.47	6.15	0.313743	-0.56	0.56
241452_at	Dhrs9	dehydrogenase/reductase (SDR family) member 9	9.74	9.99	10.07	9.93	10.08	10.01	9.33	9.49	0.0091	-0.56	0.56
17246_at	Mdm2	transformed mouse 3T3 cell double minute 2	9.66	9.76	9.86	9.77	9.77	9.76	9.24	9.17	0.001273	-0.558333	0.558333
69109_at	Fam58b	family with sequence similarity 58, member B	8.02	7.81	8.1	8.02	8.03	8	8.59	8.52	0.003449	0.558333	0.558333
100041651_at	Gm3453	predicted gene 3453	5.64	5.71	4.86	5	5.31	5.24	4.69	4.78	0.15853	-0.558333	0.558333
228421_at	Kif18a	kinesin family member 18A	6.97	6.93	7.03	7.2	7.05	7.17	7.56	7.67	0.005094	0.556667	0.556667
74026_at	Msl1	male-specific lethal 1 homolog (Drosophila)	6.34	6.58	6.58	6.5	6.56	6.22	6.97	7.07	0.014232	0.556667	0.556667
100316831_at	Mir669h	microRNA 669h	7.37	7.31	6.33	6.8	6.59	5.99	6.19	6.16	0.384051	-0.556667	0.556667
109065_at	Dnaaf2	dynein, axonemal assembly factor 2	4.75	5.04	4.78	4.83	5.13	4.96	5.48	5.46	0.014337	0.555	0.555
16210_at	Impact	imprinted and ancient	8.63	8.64	8.79	8.79	8.71	8.67	8.15	8.15	0.001488	-0.555	0.555
224624_at	Rab40c	Rab40c, member RAS oncogene family	5.32	5.6	5.78	5.87	5.75	6.04	6.37	6.19	0.074094	0.553333	0.553333
434178_at	Zfp141	zinc finger protein 141	5.26	5.54	6.04	5.98	5.79	5.93	6.27	6.35	0.122728	0.553333	0.553333
18034_at	Nfkb2	nuclear factor of kappa light polypeptide gene enhancer in B cells 2, p49/p100	7.77	7.83	7.74	7.5	7.64	7.62	7.09	7.17	0.006784	-0.553333	0.553333
100862190_at	LOC100862190	uncharacterized LOC100862190	5.03	5.24	4.79	4.96	5.13	5.13	5.55	5.65	0.017714	0.553333	0.553333
100503907_at	Gm19955	predicted gene, 19955	6.24	6.35	6.6	6.69	6.35	6.73	5.86	6.02	0.04419	-0.553333	0.553333
170770_at	Bbc3	BCL2 binding component 3	4.8	4.82	5.33	4.91	5.04	5.48	4.52	4.5	0.100853	-0.553333	0.553333
71704_at	Arhgef3	Rho guanine nucleotide exchange factor (GEF) 3	6.46	6.47	6.67	6.42	6.31	6.66	5.94	5.95	0.01123	-0.553333	0.553333
75202_at	Ncrna00085	non-protein coding RNA 85	5.19	5.17	5.54	5.36	5.24	5.47	4.73	4.82	0.015722	-0.553333	0.553333
404337_at	Olfr1383	olfactory receptor 1383	6.02	5.57	5.02	4.91	5.39	4.73	4.75	4.69	0.32351	-0.553333	0.553333
70834_at	Spag9	sperm associated antigen 9	7.69	7.57	7.68	7.61	7.64	7.69	7.08	7.11	0.000819	-0.551667	0.551667
93681_at	Zkscan8	zinc finger with KRAB and SCAN domains 8	5.79	5.52	5.4	5.55	5.8	5.92	6.31	6.12	0.043762	0.551667	0.551667
319172_at	Hist1h2ab	histone cluster 1, H2ab	8.89	9.1	8.96	8.59	9.25	8.87	9.49	9.5	0.052603	0.551667	0.551667
217166_at	Nr1d1	nuclear receptor subfamily 1, group D, member 1	7.61	8.08	7.17	7.73	8.2	7.27	7.08	7.17	0.254979	-0.551667	0.551667
99543_at	Olfml3	olfactomedin-like 3	6.72	6.92	6.71	6.75	6.62	6.46	6.17	6.12	0.014808	-0.551667	0.551667
101197_at	Zfp956	zinc finger protein 956	4.42	4.52	4.2	4.47	4.24	4.46	4.98	4.89	0.009967	0.55	0.55
213811_at	BC002059	cDNA sequence BC002059	5.09	5.46	5.43	5.49	5.86	5.79	6	6.14	0.102433	0.55	0.55
12747_at	Clk1	CDC-like kinase 1	8.68	8.7	8.66	8.82	8.74	8.69	8.18	8.15	0.001056	-0.55	0.55
59079_at	Erbb2ip	Erbb2 interacting protein	9.27	9.23	9.36	9.23	9.21	9.14	8.79	8.59	0.003381	-0.55	0.55
13532_at	Usp17lc	ubiquitin specific peptidase 17-like C	6.89	6.31	5.51	6.18	6.48	6.34	5.81	5.66	0.299434	-0.55	0.55
[truncated: 23,952 more rows]

## Sheet: Table S3
Commensal-to-pathogen transition: One-single transposon insertion results in two pathoadaptive traits in Escherichia coli -macrophage interaction. João T. Proença, Duarte C. Barral and Isabel Gordo
[truncated: 220 more rows]

[truncated: 3 more sheets: Table S4, Table S5, Table S6]
